# Supplementary material for: The effectiveness of emerging markets’ legal structure in explaining financial development
Source: PLoS One. 2024 Apr 18;19(4):e0299831. doi: 10.1371/journal.pone.0299831 (PMC11025854; doi:10.1371/journal.pone.0299831)
Supplement: S1 File — (ZIP) [file pone.0299831.s001.zip]

Archive with 1 entries (1 files):
- legal and fmd Plos one.xlsx
