# Supplementary material for: The effectiveness of emerging markets’ legal structure in explaining financial development
Source: PLoS One. 2024 Apr 18;19(4):e0299831. doi: 10.1371/journal.pone.0299831 (PMC11025854; doi:10.1371/journal.pone.0299831)
Supplement: S1 File — (ZIP) [file pone.0299831.s001.zip › legal and fmd Plos one.xlsx]

## Sheet: FD
ifs	code	country	year	FD	FI	FM	FID	FIA	FIE	FMD	FMA	FME
14	Africa	Africa	1980	0.0909124	0.15123	0.0273377	0.0618786	0.0505151	0.398896	0.0307081	0.0397986	0.00944835
14	Africa	Africa	1981	0.0959142	0.158765	0.0296268	0.0691995	0.0510978	0.414871	0.0377354	0.0400845	0.00797677
14	Africa	Africa	1982	0.0945126	0.1556	0.0300384	0.0678117	0.0505065	0.405902	0.0385049	0.0405097	0.00792657
14	Africa	Africa	1983	0.0917716	0.151288	0.0289674	0.0654009	0.0487	0.396226	0.0370345	0.0391602	0.00766488
14	Africa	Africa	1984	0.0901204	0.148015	0.0289967	0.0638921	0.0470405	0.388826	0.036468	0.0402158	0.00736649
14	Africa	Africa	1985	0.0919418	0.150516	0.0300735	0.0643582	0.0453392	0.400601	0.0405582	0.0391277	0.00697322
14	Africa	Africa	1986	0.0920969	0.149527	0.0313666	0.065145	0.0421567	0.400755	0.0427699	0.0403325	0.00719606
14	Africa	Africa	1987	0.0910704	0.147147	0.0317307	0.0664346	0.0414956	0.390442	0.0442542	0.0393963	0.00751875
14	Africa	Africa	1988	0.0906131	0.146936	0.0310434	0.0656796	0.0426877	0.388901	0.0440644	0.0386413	0.00633136
14	Africa	Africa	1989	0.0953847	0.154502	0.0328497	0.0664671	0.0463124	0.410909	0.0459152	0.0405193	0.00793376
14	Africa	Africa	1990	0.100263	0.163301	0.0336332	0.0742285	0.0497774	0.426234	0.0461146	0.0410454	0.00964744
14	Africa	Africa	1991	0.100437	0.163656	0.033619	0.0760732	0.0504357	0.423408	0.0463025	0.0410416	0.00938028
14	Africa	Africa	1992	0.100355	0.162896	0.034218	0.0800616	0.0511295	0.412579	0.0463425	0.0422733	0.00998299
14	Africa	Africa	1993	0.102738	0.168509	0.033285	0.0810515	0.0517604	0.431666	0.0448152	0.0413402	0.00980475
14	Africa	Africa	1994	0.10724	0.168977	0.0416611	0.0821158	0.0525009	0.430455	0.0486946	0.0456622	0.0273481
14	Africa	Africa	1995	0.111242	0.180617	0.0378813	0.0879445	0.0533189	0.464492	0.0486036	0.0469151	0.0141808
14	Africa	Africa	1996	0.118843	0.184984	0.048444	0.0861649	0.0535692	0.484036	0.0519312	0.0473515	0.0432801
14	Africa	Africa	1997	0.12069	0.18446	0.0525952	0.0891516	0.0551017	0.47441	0.053672	0.0547666	0.0468346
14	Africa	Africa	1998	0.122652	0.187249	0.0536603	0.091168	0.0562912	0.479863	0.0581772	0.0580093	0.0415045
14	Africa	Africa	1999	0.114883	0.179099	0.0465503	0.0889993	0.0566362	0.451274	0.0569529	0.0617609	0.0165851
14	Africa	Africa	2000	0.114455	0.179624	0.0451849	0.0883861	0.056755	0.45415	0.0519865	0.0599214	0.0200905
14	Africa	Africa	2001	0.115436	0.182143	0.0445936	0.0900424	0.0575342	0.459845	0.0509779	0.0605973	0.0187387
14	Africa	Africa	2002	0.11337	0.178956	0.0437212	0.0958964	0.0576608	0.437397	0.0513693	0.0613313	0.0147516
14	Africa	Africa	2003	0.114699	0.182019	0.0432706	0.0996405	0.0583655	0.441814	0.0525042	0.0583556	0.0149798
14	Africa	Africa	2004	0.12091	0.189766	0.0477225	0.100745	0.0594038	0.468315	0.0542324	0.0604867	0.024874
14	Africa	Africa	2005	0.120292	0.190916	0.0453582	0.103159	0.0626654	0.46327	0.052859	0.0612675	0.0182238
14	Africa	Africa	2006	0.124443	0.197753	0.0466748	0.103604	0.067298	0.481336	0.0568353	0.0569604	0.022
14	Africa	Africa	2007	0.127982	0.199901	0.0514779	0.107293	0.0764254	0.468214	0.064259	0.0587959	0.0264612
14	Africa	Africa	2008	0.133133	0.208195	0.0533012	0.109622	0.0926793	0.469345	0.0587437	0.0571042	0.0406026
14	Africa	Africa	2009	0.137242	0.214459	0.055107	0.114453	0.102461	0.469198	0.0603665	0.0609436	0.0404843
14	Africa	Africa	2010	0.141832	0.223605	0.0549778	0.116534	0.112056	0.485187	0.0630899	0.0567464	0.0410645
14	Africa	Africa	2011	0.142601	0.226329	0.0537633	0.117334	0.116857	0.4864	0.0592151	0.0555843	0.0430477
14	Africa	Africa	2012	0.144887	0.231077	0.0535058	0.120686	0.124546	0.486348	0.0597536	0.055818	0.041345
14	Africa	Africa	2013	0.146959	0.233812	0.0548408	0.123828	0.130792	0.481245	0.0629235	0.0562203	0.041364
14	Africa	Africa	2014	0.149195	0.236201	0.0568431	0.125808	0.135968	0.478544	0.0681059	0.0558259	0.0418916
14	Africa	Africa	2015	0.150176	0.235366	0.0596062	0.126841	0.139029	0.468441	0.0729601	0.0567009	0.04394
14	Africa	Africa	2016	0.153375	0.239338	0.061916	0.125339	0.139693	0.485295	0.0786865	0.0563709	0.0447247
14	Africa	Africa	2017	0.155079	0.2381	0.0665009	0.125246	0.13826	0.483035	0.0805955	0.0717354	0.0413766
14	Africa	Africa	2018	0.155578	0.242504	0.0630788	0.124404	0.139454	0.499564	0.0751405	0.0645497	0.0443705
14	Africa	Africa	2019	0.153703	0.242727	0.0591724	0.127213	0.139222	0.496089	0.0789237	0.0725577	0.019278
14	Africa	Africa	2020	0.156062	0.247887	0.0586464	0.131253	0.137307	0.512534	0.0853087	0.0680661	0.0144937
914	ALB	Albania	1980	0	0	0	0	0	0	0	0	0
914	ALB	Albania	1981	0	0	0	0	0	0	0	0	0
914	ALB	Albania	1982	0	0	0	0	0	0	0	0	0
914	ALB	Albania	1983	0	0	0	0	0	0	0	0	0
914	ALB	Albania	1984	0	0	0	0	0	0	0	0	0
914	ALB	Albania	1985	0	0	0	0	0	0	0	0	0
914	ALB	Albania	1986	0	0	0	0	0	0	0	0	0
914	ALB	Albania	1987	0	0	0	0	0	0	0	0	0
914	ALB	Albania	1988	0	0	0	0	0	0	0	0	0
914	ALB	Albania	1989	0	0	0	0	0	0	0	0	0
914	ALB	Albania	1990	0	0	0	0	0	0	0	0	0
914	ALB	Albania	1991	0	0	0	0	0	0	0	0	0
914	ALB	Albania	1992	0.138507	0.257011	0.0150398	0.0328515	0.137092	0.713997	0.0397187	0	0
914	ALB	Albania	1993	0.134801	0.25077	0.0140026	0.0305859	0.127637	0.709369	0.0369795	0	0
914	ALB	Albania	1994	0.115431	0.216817	0.0099095	0.0216454	0.0903279	0.65488	0.0261701	0	0
914	ALB	Albania	1995	0.110505	0.208018	0.0090338	0.0201334	0.0823456	0.636582	0.0238574	0	0
914	ALB	Albania	1996	0.091675	0.171929	0.00813627	0.0174253	0.0646066	0.530592	0.0214872	0	0
914	ALB	Albania	1997	0.107016	0.19867	0.0115265	0.0210037	0.0856353	0.593305	0.0304406	0	0
914	ALB	Albania	1998	0.0947798	0.175995	0.0101685	0.0220469	0.086995	0.501188	0.0268542	0	0
914	ALB	Albania	1999	0.101067	0.190401	0.00811226	0.0232931	0.086487	0.555904	0.0214237	0	0
914	ALB	Albania	2000	0.0981912	0.185391	0.0074736	0.0238245	0.0890922	0.531189	0.0197371	0	0
914	ALB	Albania	2001	0.107188	0.203907	0.00662759	0.0314765	0.103585	0.566018	0.0175029	0	0
914	ALB	Albania	2002	0.110661	0.211369	0.00598723	0.0355512	0.112738	0.572847	0.0158117	0	0
914	ALB	Albania	2003	0.10886	0.20918	0.00463921	0.0350943	0.118892	0.554826	0.0122517	0	0
914	ALB	Albania	2004	0.111676	0.215727	0.00362339	0.0389597	0.127918	0.558666	0.00956904	0	0
914	ALB	Albania	2005	0.12921	0.2494	0.00439128	0.0476257	0.173024	0.599497	0.011597	0	0
914	ALB	Albania	2006	0.138369	0.267662	0.00411738	0.0613497	0.217473	0.573044	0.0108736	0	0
914	ALB	Albania	2007	0.161018	0.312701	0.00356475	0.0794562	0.295705	0.586773	0.00941417	0	0
914	ALB	Albania	2008	0.192764	0.375724	0.0028971	0.0908986	0.392015	0.651362	0.00765098	0	0
914	ALB	Albania	2009	0.192939	0.375829	0.00313605	0.0947248	0.416838	0.60384	0.00828202	0	0
914	ALB	Albania	2010	0.197473	0.383102	0.00476956	0.0947225	0.423491	0.620977	0.012596	0	0
914	ALB	Albania	2011	0.198838	0.38622	0.00433237	0.096479	0.428398	0.62193	0.0114414	0	0
914	ALB	Albania	2012	0.199364	0.386997	0.00458674	0.10535	0.429828	0.607627	0.0121132	0	0
914	ALB	Albania	2013	0.19909	0.386514	0.00453251	0.117819	0.422053	0.597753	0.01197	0	0
914	ALB	Albania	2014	0.201003	0.390508	0.00429511	0.129679	0.403014	0.625128	0.011343	0	0
914	ALB	Albania	2015	0.194251	0.376126	0.00541657	0.131542	0.404772	0.56318	0.0143047	0	0
914	ALB	Albania	2016	0.19412	0.376401	0.00488359	0.130992	0.395725	0.580294	0.0128971	0	0
914	ALB	Albania	2017	0.193182	0.374647	0.00479474	0.128911	0.374333	0.612741	0.0126625	0	0
914	ALB	Albania	2018	0.185389	0.357028	0.00710707	0.121741	0.356225	0.586632	0.0187691	0	0
914	ALB	Albania	2019	0.191377	0.368991	0.00690607	0.122475	0.343986	0.652325	0.0182383	0	0
914	ALB	Albania	2020	0.19432	0.373367	0.00831067	0.13232	0.349234	0.643979	0.0219477	0	0
612	DZA	Algeria	1980	0.0906469	0.175094	0.00295194	0.0425557	0.0358676	0.548618	0.00420093	0.00425411	0
612	DZA	Algeria	1981	0.0957038	0.184778	0.00320046	0.0461384	0.0388873	0.57516	0.0045546	0.00461226	0
612	DZA	Algeria	1982	0.10577	0.20396	0.00378907	0.054624	0.0460392	0.623441	0.00539226	0.00546052	0
612	DZA	Algeria	1983	0.108689	0.209517	0.00396776	0.0571999	0.0482103	0.637061	0.00564655	0.00571803	0
612	DZA	Algeria	1984	0.110985	0.21388	0.00411314	0.0592958	0.0499768	0.647532	0.00585345	0.00592755	0
612	DZA	Algeria	1985	0.112243	0.216271	0.0041943	0.0604658	0.0509629	0.6532	0.00596894	0.00604451	0
612	DZA	Algeria	1986	0.11467	0.218623	0.00660905	0.0616383	0.0519512	0.658713	0.00759027	0.0116725	0
612	DZA	Algeria	1987	0.136009	0.262156	0.00498949	0.061568	0.0758476	0.788007	0.00841729	0.00563232	0
612	DZA	Algeria	1988	0.138861	0.261397	0.0113491	0.0603292	0.0753321	0.788007	0.0161954	0.016303	0
612	DZA	Algeria	1989	0.13702	0.258596	0.0105351	0.0558242	0.0733587	0.788007	0.0189607	0.0104866	0
612	DZA	Algeria	1990	0.13378	0.254624	0.00814325	0.0495888	0.0704077	0.788007	0.01723	0.00505964	0
612	DZA	Algeria	1991	0.131632	0.248191	0.0103569	0.0399482	0.0651655	0.788007	0.0230761	0.00505964	0
612	DZA	Algeria	1992	0.123445	0.233412	0.00905596	0.0399482	0.0648796	0.731069	0.0196404	0.00505964	0
612	DZA	Algeria	1993	0.117384	0.219701	0.0108601	0.0385886	0.0555063	0.695763	0.0244049	0.00505964	0
612	DZA	Algeria	1994	0.119689	0.223037	0.0120517	0.0373655	0.066653	0.69215	0.027552	0.00505964	0
612	DZA	Algeria	1995	0.116047	0.219161	0.00877615	0.0351106	0.0619981	0.688666	0.0189014	0.00505964	0
612	DZA	Algeria	1996	0.115653	0.219465	0.007697	0.0327208	0.0692053	0.681825	0.0160515	0.00505964	0
612	DZA	Algeria	1997	0.116933	0.220723	0.00895337	0.0290006	0.0677985	0.695327	0.0202642	0.00400089	0
612	DZA	Algeria	1998	0.116144	0.219731	0.00839523	0.0303784	0.0686978	0.687651	0.0187902	0.00400089	0
612	DZA	Algeria	1999	0.12254	0.232213	0.00847587	0.0304027	0.0708309	0.732536	0.0190031	0.00400089	0
612	DZA	Algeria	2000	0.119176	0.228882	0.00520037	0.0288924	0.068391	0.726215	0.0103528	0.00400089	0
612	DZA	Algeria	2001	0.114556	0.219138	0.00586983	0.0347536	0.0635712	0.686552	0.0121208	0.00400089	0
612	DZA	Algeria	2002	0.11841	0.225167	0.00741048	0.0476789	0.0649803	0.685859	0.0161895	0.00400089	0
612	DZA	Algeria	2003	0.121906	0.232932	0.00651103	0.0440963	0.0718021	0.710654	0.0138141	0.00400089	0
612	DZA	Algeria	2004	0.112529	0.214407	0.00661993	0.043122	0.0589719	0.66177	0.0141017	0.00400089	0
612	DZA	Algeria	2005	0.11022	0.211415	0.00507605	0.043583	0.0599388	0.647754	0.0100245	0.00400089	0
612	DZA	Algeria	2006	0.115936	0.223293	0.00442425	0.0439134	0.0663817	0.682573	0.00830314	0.00400089	0
612	DZA	Algeria	2007	0.12138	0.230411	0.00799939	0.0466252	0.0736049	0.693588	0.0177448	0.00400089	0
612	DZA	Algeria	2008	0.128803	0.246606	0.00638462	0.0478295	0.0777122	0.747608	0.0134803	0.00400089	0
612	DZA	Algeria	2009	0.127916	0.243823	0.00742624	0.0605752	0.0819146	0.708319	0.0162311	0.00400089	0
612	DZA	Algeria	2010	0.126708	0.243746	0.00513073	0.0549508	0.0833073	0.71516	0.0101689	0.00400089	0
612	DZA	Algeria	2011	0.124695	0.241844	0.00307803	0.048769	0.0855015	0.714511	0.0047479	0.00400089	0
612	DZA	Algeria	2012	0.124342	0.242257	0.00197194	0.0501466	0.0864706	0.712175	0.00182684	0.00400089	0
612	DZA	Algeria	2013	0.12458	0.242831	0.00186503	0.0566553	0.0877012	0.701393	0.00154448	0.00400089	0
612	DZA	Algeria	2014	0.128157	0.249967	0.00175586	0.0618159	0.0925092	0.712389	0.00125617	0.00400089	0
612	DZA	Algeria	2015	0.129763	0.253312	0.00156416	0.0702552	0.09633	0.704791	0.000749922	0.00400089	0
612	DZA	Algeria	2016	0.129738	0.253099	0.00172833	0.0710075	0.0972801	0.701106	0.00118347	0.00400089	0
612	DZA	Algeria	2017	0.132299	0.258175	0.00168174	0.072858	0.0993933	0.71418	0.00106044	0.00400089	0
612	DZA	Algeria	2018	0.1353	0.264068	0.0016855	0.0721272	0.10124	0.735215	0.00107035	0.00400089	0
612	DZA	Algeria	2019	0.13271	0.25898	0.0016855	0.0756793	0.101812	0.708514	0.00107035	0.00400089	0
612	DZA	Algeria	2020	0.137273	0.267941	0.0016855	0.0878423	0.098867	0.727774	0.00107035	0.00400089	0
1	All countries	All countries	1980	0.139726	0.210942	0.0635042	0.114074	0.138632	0.395715	0.0426658	0.0713065	0.0779066
1	All countries	All countries	1981	0.144032	0.217118	0.0657844	0.11986	0.14163	0.404958	0.0461084	0.0734637	0.078816
1	All countries	All countries	1982	0.151632	0.229937	0.0678934	0.127917	0.152291	0.423374	0.0468975	0.0783496	0.0795998
1	All countries	All countries	1983	0.156678	0.233879	0.0738632	0.131399	0.157009	0.424939	0.0507065	0.0815712	0.0907043
1	All countries	All countries	1984	0.162139	0.240125	0.0783437	0.134478	0.164056	0.43224	0.054403	0.0915958	0.0903012
1	All countries	All countries	1985	0.169534	0.244833	0.0881609	0.137591	0.168125	0.438491	0.0622342	0.10456	0.0988868
1	All countries	All countries	1986	0.177133	0.250427	0.097492	0.143432	0.173818	0.440875	0.0712463	0.110766	0.111377
1	All countries	All countries	1987	0.18404	0.251565	0.109922	0.146035	0.176143	0.437025	0.0788545	0.113196	0.139233
1	All countries	All countries	1988	0.183821	0.257755	0.103302	0.150882	0.181971	0.443173	0.0758444	0.112487	0.122548
1	All countries	All countries	1989	0.189148	0.266016	0.105502	0.158031	0.188059	0.453056	0.0810906	0.109762	0.125996
1	All countries	All countries	1990	0.192069	0.270343	0.106913	0.159197	0.191034	0.462927	0.0779729	0.108513	0.135496
1	All countries	All countries	1991	0.190916	0.271929	0.103063	0.160318	0.193532	0.463025	0.0786618	0.109069	0.121875
1	All countries	All countries	1992	0.200132	0.285398	0.107695	0.171786	0.20336	0.479619	0.0793045	0.11256	0.132266
1	All countries	All countries	1993	0.213883	0.296218	0.123884	0.179677	0.211866	0.494152	0.0973407	0.129191	0.14509
1	All countries	All countries	1994	0.224726	0.303917	0.137484	0.182966	0.221328	0.502706	0.106833	0.139166	0.166727
1	All countries	All countries	1995	0.22743	0.310087	0.136624	0.186662	0.224897	0.514487	0.112582	0.138054	0.158214
1	All countries	All countries	1996	0.23542	0.314828	0.147577	0.189491	0.228693	0.5218	0.122927	0.147063	0.171401
1	All countries	All countries	1997	0.252717	0.321076	0.175302	0.195441	0.235915	0.523985	0.141295	0.170108	0.213946
1	All countries	All countries	1998	0.258959	0.324561	0.18408	0.199342	0.24046	0.523356	0.156673	0.175148	0.218205
1	All countries	All countries	1999	0.258234	0.32474	0.182476	0.203079	0.242301	0.514684	0.167274	0.186425	0.188906
1	All countries	All countries	2000	0.265885	0.327193	0.195051	0.205137	0.243884	0.518107	0.171632	0.190838	0.219116
1	All countries	All countries	2001	0.266779	0.332889	0.19111	0.209326	0.249494	0.523806	0.168811	0.19318	0.207612
1	All countries	All countries	2002	0.264945	0.335261	0.185135	0.214118	0.250209	0.523755	0.168999	0.193408	0.188182
1	All countries	All countries	2003	0.270353	0.34115	0.18987	0.219995	0.254978	0.528769	0.178169	0.200045	0.185446
1	All countries	All countries	2004	0.277286	0.347977	0.19666	0.222556	0.26146	0.540144	0.18605	0.205259	0.192235
1	All countries	All countries	2005	0.284704	0.358753	0.200454	0.230363	0.271648	0.551839	0.192234	0.207948	0.194114
1	All countries	All countries	2006	0.296992	0.37171	0.211634	0.237383	0.285393	0.567381	0.210474	0.21651	0.198983
1	All countries	All countries	2007	0.310276	0.383991	0.225445	0.245625	0.306389	0.566118	0.231574	0.214355	0.21966
1	All countries	All countries	2008	0.308502	0.385728	0.220223	0.235964	0.327288	0.5542	0.198446	0.202771	0.254685
1	All countries	All countries	2009	0.31275	0.394716	0.219578	0.250494	0.339834	0.543688	0.222624	0.210866	0.215337
1	All countries	All countries	2010	0.311416	0.398496	0.213177	0.250355	0.346347	0.547719	0.219796	0.205617	0.203744
1	All countries	All countries	2011	0.308999	0.401458	0.205468	0.245561	0.355414	0.552141	0.202939	0.197171	0.208116
1	All countries	All countries	2012	0.309115	0.406751	0.200404	0.251621	0.361245	0.552756	0.207206	0.204852	0.179097
1	All countries	All countries	2013	0.311114	0.412271	0.198811	0.256813	0.367543	0.554932	0.20991	0.206784	0.168823
1	All countries	All countries	2014	0.314398	0.415337	0.202194	0.26055	0.370007	0.556434	0.210295	0.202096	0.183868
1	All countries	All countries	2015	0.316007	0.416818	0.203874	0.264963	0.369528	0.555559	0.218374	0.197582	0.184076
1	All countries	All countries	2016	0.317732	0.420007	0.204072	0.266381	0.369228	0.56606	0.221971	0.199186	0.178749
1	All countries	All countries	2017	0.321879	0.420354	0.211872	0.267712	0.368497	0.566392	0.225688	0.228907	0.168847
1	All countries	All countries	2018	0.321909	0.422839	0.209446	0.265735	0.367831	0.580487	0.211938	0.226487	0.180136
1	All countries	All countries	2019	0.318558	0.423372	0.202329	0.272111	0.36508	0.576423	0.217589	0.226769	0.150454
1	All countries	All countries	2020	0.323633	0.425624	0.210046	0.286391	0.356338	0.575743	0.231539	0.219676	0.165393
11	AM	AM	1980	0.248524	0.369854	0.118288	0.296056	0.324882	0.395393	0.0731757	0.112585	0.173252
11	AM	AM	1981	0.256271	0.37546	0.1279	0.300872	0.33203	0.397115	0.0823263	0.122986	0.182202
11	AM	AM	1982	0.266474	0.39695	0.12645	0.316148	0.35467	0.417041	0.0777273	0.132682	0.173276
11	AM	AM	1983	0.285704	0.413623	0.147549	0.328995	0.3713	0.432385	0.089872	0.137326	0.220958
11	AM	AM	1984	0.310402	0.44864	0.161041	0.346462	0.411274	0.472204	0.101185	0.187336	0.199381
11	AM	AM	1985	0.337515	0.470963	0.191975	0.362379	0.435799	0.491135	0.122067	0.241561	0.217408
11	AM	AM	1986	0.362457	0.490544	0.221384	0.380293	0.45558	0.503983	0.153711	0.246844	0.267381
11	AM	AM	1987	0.393602	0.50602	0.26708	0.395466	0.472283	0.510646	0.178288	0.248474	0.381288
11	AM	AM	1988	0.37974	0.510162	0.235711	0.404907	0.478037	0.501223	0.167424	0.251797	0.291357
11	AM	AM	1989	0.401156	0.529321	0.258618	0.425213	0.49224	0.517728	0.194949	0.244782	0.338132
11	AM	AM	1990	0.404723	0.541726	0.253219	0.434403	0.502278	0.53367	0.174491	0.235583	0.354934
11	AM	AM	1991	0.397299	0.548214	0.232149	0.437908	0.510175	0.539774	0.172047	0.236303	0.290229
11	AM	AM	1992	0.409614	0.5679	0.236652	0.457613	0.52925	0.551197	0.167803	0.240172	0.305702
11	AM	AM	1993	0.449878	0.586241	0.297396	0.476656	0.546148	0.562144	0.236607	0.299218	0.35587
11	AM	AM	1994	0.478589	0.600545	0.339485	0.483719	0.561984	0.579355	0.267529	0.336689	0.414273
11	AM	AM	1995	0.473696	0.603475	0.326944	0.486054	0.563245	0.584698	0.274952	0.321275	0.381183
11	AM	AM	1996	0.491507	0.619727	0.345677	0.502664	0.57953	0.592654	0.310144	0.346555	0.372665
11	AM	AM	1997	0.541183	0.639018	0.423958	0.519933	0.599599	0.604978	0.368974	0.416495	0.479451
11	AM	AM	1998	0.569605	0.648277	0.470523	0.535484	0.611438	0.594981	0.425835	0.42986	0.545371
11	AM	AM	1999	0.579233	0.659648	0.478064	0.550562	0.617629	0.603421	0.457957	0.475659	0.484153
11	AM	AM	2000	0.606223	0.660536	0.53019	0.554588	0.617822	0.599774	0.488533	0.493962	0.594323
11	AM	AM	2001	0.605678	0.663306	0.52635	0.551029	0.620661	0.611779	0.48611	0.505663	0.573151
11	AM	AM	2002	0.590307	0.659253	0.500211	0.552374	0.618247	0.597805	0.474078	0.493456	0.517014
11	AM	AM	2003	0.601709	0.677655	0.504204	0.565377	0.63424	0.620669	0.490571	0.511602	0.491423
11	AM	AM	2004	0.614801	0.691022	0.516552	0.572396	0.653964	0.627815	0.509981	0.520975	0.497771
11	AM	AM	2005	0.624742	0.705489	0.521611	0.593523	0.660237	0.637967	0.522762	0.512976	0.506597
11	AM	AM	2006	0.651547	0.728714	0.551034	0.614671	0.685925	0.649654	0.575467	0.520134	0.529385
11	AM	AM	2007	0.673388	0.736074	0.586576	0.621375	0.701469	0.640977	0.608763	0.521857	0.600466
11	AM	AM	2008	0.652201	0.71585	0.565184	0.584966	0.712663	0.604994	0.53117	0.487134	0.661122
11	AM	AM	2009	0.659365	0.727424	0.567682	0.622123	0.710131	0.591636	0.581453	0.531293	0.563716
11	AM	AM	2010	0.655042	0.725751	0.560862	0.621984	0.707009	0.590588	0.580505	0.515787	0.558955
11	AM	AM	2011	0.647186	0.720709	0.550474	0.606532	0.701391	0.606405	0.552827	0.494104	0.581281
11	AM	AM	2012	0.636619	0.720452	0.529976	0.621327	0.688857	0.601449	0.563725	0.509195	0.487747
11	AM	AM	2013	0.636071	0.719807	0.529544	0.632534	0.671955	0.608331	0.577014	0.523303	0.456059
11	AM	AM	2014	0.635014	0.716449	0.530827	0.633412	0.660978	0.612151	0.562732	0.507446	0.493419
11	AM	AM	2015	0.638938	0.711874	0.543109	0.634879	0.646106	0.616767	0.584532	0.500031	0.513745
11	AM	AM	2016	0.633705	0.711288	0.533417	0.63615	0.638107	0.625722	0.576725	0.49551	0.496948
11	AM	AM	2017	0.643247	0.708109	0.555337	0.640793	0.631187	0.617123	0.586795	0.568637	0.48014
11	AM	AM	2018	0.63613	0.699699	0.549767	0.633684	0.613397	0.626154	0.547642	0.56334	0.514918
11	AM	AM	2019	0.626894	0.695847	0.535479	0.646669	0.595974	0.618452	0.554518	0.569332	0.455186
11	AM	AM	2020	0.627829	0.690819	0.542345	0.669394	0.569473	0.604956	0.570931	0.55042	0.476468
614	AGO	Angola	1980	0	0	0	0	0	0	0	0	0
614	AGO	Angola	1981	0	0	0	0	0	0	0	0	0
614	AGO	Angola	1982	0	0	0	0	0	0	0	0	0
614	AGO	Angola	1983	0	0	0	0	0	0	0	0	0
614	AGO	Angola	1984	0	0	0	0	0	0	0	0	0
614	AGO	Angola	1985	0	0	0	0	0	0	0	0	0
614	AGO	Angola	1986	0	0	0	0	0	0	0	0	0
614	AGO	Angola	1987	0	0	0	0	0	0	0	0	0
614	AGO	Angola	1988	0	0	0	0	0	0	0	0	0
614	AGO	Angola	1989	0	0	0	0	0	0	0	0	0
614	AGO	Angola	1990	0	0	0	0	0	0	0	0	0
614	AGO	Angola	1991	0	0	0	0	0	0	0	0	0
614	AGO	Angola	1992	0	0	0	0	0	0	0	0	0
614	AGO	Angola	1993	0.000203242	0	0.000399202	0	0	0	0.00105426	0	0
614	AGO	Angola	1994	0	0	0	0	0	0	0	0	0
614	AGO	Angola	1995	0.155368	0.271761	0.0334092	0.26662	0.0217132	0.570603	0.0838998	0.00512497	0
614	AGO	Angola	1996	0.163113	0.282654	0.0377277	0.263437	0.0235349	0.615233	0.0947448	0.00578743	0
614	AGO	Angola	1997	0.182714	0.297834	0.0610464	0.279268	0.026521	0.642563	0.153305	0.00936453	0
614	AGO	Angola	1998	0.191914	0.290809	0.0861426	0.276616	0.0259596	0.620676	0.219846	0.00905184	0
614	AGO	Angola	1999	0.113452	0.127711	0.0951278	0.0408537	0.0243591	0.386643	0.243575	0.00905184	0
614	AGO	Angola	2000	0.093438	0.127201	0.0563274	0.0306412	0.0197273	0.409596	0.141629	0.00843317	0
614	AGO	Angola	2001	0.0937097	0.123987	0.0600752	0.0320051	0.0214275	0.391971	0.151759	0.00815802	0
614	AGO	Angola	2002	0.10167	0.140944	0.0587532	0.0494458	0.0239484	0.424273	0.148501	0.00788231	0
614	AGO	Angola	2003	0.103861	0.143136	0.0608641	0.0641125	0.024107	0.407832	0.154076	0.00788231	0
614	AGO	Angola	2004	0.107735	0.142299	0.0693108	0.0566409	0.0241871	0.417027	0.176846	0.00733404	0
614	AGO	Angola	2005	0.105584	0.146509	0.0608751	0.0486191	0.0316785	0.434366	0.154568	0.00733404	0
614	AGO	Angola	2006	0.114718	0.177531	0.0477957	0.0442937	0.051564	0.528922	0.1147	0.0136379	0
614	AGO	Angola	2007	0.12639	0.208145	0.0401063	0.043772	0.0631878	0.629304	0.0943925	0.0136379	0
614	AGO	Angola	2008	0.139025	0.242449	0.0306195	0.0399474	0.080163	0.740633	0.0755113	0.00633359	0
614	AGO	Angola	2009	0.15223	0.257549	0.041456	0.0750636	0.0958504	0.713957	0.104129	0.00633359	0
614	AGO	Angola	2010	0.150286	0.264828	0.0303597	0.067356	0.129833	0.698408	0.0748252	0.00633359	0
614	AGO	Angola	2011	0.139243	0.250521	0.0229756	0.0593992	0.150881	0.621044	0.0553245	0.00633359	0
614	AGO	Angola	2012	0.129653	0.239713	0.0149478	0.0592197	0.169295	0.548579	0.0341236	0.00633359	0
614	AGO	Angola	2013	0.14001	0.255142	0.0198621	0.062175	0.189845	0.569195	0.0471018	0.00633359	0
614	AGO	Angola	2014	0.130857	0.231555	0.0254714	0.0597778	0.195611	0.471962	0.0619156	0.00633359	0
614	AGO	Angola	2015	0.145157	0.254196	0.0309169	0.0701939	0.201186	0.533066	0.0762966	0.00633359	0
614	AGO	Angola	2016	0.151079	0.258467	0.0382767	0.0555382	0.200659	0.575213	0.0957331	0.00633359	0
614	AGO	Angola	2017	0.145581	0.258795	0.0271507	0.049638	0.200882	0.586046	0.0678282	0.00458475	0
614	AGO	Angola	2018	0.140634	0.249096	0.0271318	0.0382337	0.191028	0.584037	0.0677783	0.00458475	0
614	AGO	Angola	2019	0.143884	0.242804	0.0398093	0.0403861	0.188098	0.560867	0.101529	0.00426428	0
614	AGO	Angola	2020	0.143065	0.218806	0.0621975	0.0392486	0.180259	0.482654	0.157311	0.00822076	0
311	ATG	Antigua and Barbuda	1980	0.162238	0.318662	0	0.187009	0.174738	0.631057	0	0	0
311	ATG	Antigua and Barbuda	1981	0.159419	0.313126	0	0.21259	0.164974	0.582805	0	0	0
311	ATG	Antigua and Barbuda	1982	0.141269	0.277476	0	0.200536	0.142493	0.502177	0	0	0
311	ATG	Antigua and Barbuda	1983	0.18654	0.366397	0	0.23664	0.225417	0.648236	0	0	0
311	ATG	Antigua and Barbuda	1984	0.189898	0.372992	0	0.211383	0.240126	0.691792	0	0	0
311	ATG	Antigua and Barbuda	1985	0.20251	0.397764	0	0.218907	0.267632	0.729385	0	0	0
311	ATG	Antigua and Barbuda	1986	0.197281	0.387493	0	0.213062	0.265207	0.703376	0	0	0
311	ATG	Antigua and Barbuda	1987	0.226192	0.44428	0	0.253857	0.323418	0.758013	0	0	0
311	ATG	Antigua and Barbuda	1988	0.240038	0.471475	0	0.24757	0.362907	0.808241	0	0	0
311	ATG	Antigua and Barbuda	1989	0.228265	0.448351	0	0.255558	0.330194	0.759638	0	0	0
311	ATG	Antigua and Barbuda	1990	0.250957	0.492923	0	0.261997	0.389204	0.823319	0	0	0
311	ATG	Antigua and Barbuda	1991	0.226699	0.445275	0	0.271937	0.327288	0.724969	0	0	0
311	ATG	Antigua and Barbuda	1992	0.22862	0.449048	0	0.290951	0.325236	0.711049	0	0	0
311	ATG	Antigua and Barbuda	1993	0.21683	0.425891	0	0.279578	0.302204	0.67873	0	0	0
311	ATG	Antigua and Barbuda	1994	0.19513	0.383269	0	0.249185	0.265857	0.62507	0	0	0
311	ATG	Antigua and Barbuda	1995	0.22092	0.433924	0	0.292991	0.31063	0.673274	0	0	0
311	ATG	Antigua and Barbuda	1996	0.211904	0.416216	0	0.321067	0.351146	0.489495	0	0	0
311	ATG	Antigua and Barbuda	1997	0.221826	0.435704	0	0.361059	0.36924	0.467632	0	0	0
311	ATG	Antigua and Barbuda	1998	0.227306	0.446467	0	0.362706	0.389345	0.473069	0	0	0
311	ATG	Antigua and Barbuda	1999	0.236729	0.464976	0	0.373509	0.396002	0.515657	0	0	0
311	ATG	Antigua and Barbuda	2000	0.235437	0.462438	0	0.377042	0.409216	0.477765	0	0	0
311	ATG	Antigua and Barbuda	2001	0.231374	0.454458	0	0.338977	0.398938	0.528025	0	0	0
311	ATG	Antigua and Barbuda	2002	0.23416	0.45993	0	0.326936	0.393202	0.579141	0	0	0
311	ATG	Antigua and Barbuda	2003	0.250917	0.492843	0	0.392498	0.410625	0.567509	0	0	0
311	ATG	Antigua and Barbuda	2004	0.236619	0.46476	0	0.366208	0.388185	0.540178	0	0	0
311	ATG	Antigua and Barbuda	2005	0.238169	0.467805	0	0.331888	0.439788	0.523533	0	0	0
311	ATG	Antigua and Barbuda	2006	0.233218	0.458079	0	0.326904	0.431061	0.508724	0	0	0
311	ATG	Antigua and Barbuda	2007	0.223635	0.439258	0	0.294821	0.414956	0.516537	0	0	0
311	ATG	Antigua and Barbuda	2008	0.236873	0.465259	0	0.329158	0.440706	0.516704	0	0	0
311	ATG	Antigua and Barbuda	2009	0.307159	0.603312	0	0.350516	0.738694	0.518987	0	0	0
311	ATG	Antigua and Barbuda	2010	0.313552	0.61587	0	0.379762	0.743037	0.511276	0	0	0
311	ATG	Antigua and Barbuda	2011	0.307665	0.604307	0	0.369176	0.726428	0.511939	0	0	0
311	ATG	Antigua and Barbuda	2012	0.313228	0.615233	0	0.344454	0.726461	0.595949	0	0	0
311	ATG	Antigua and Barbuda	2013	0.328915	0.646044	0	0.354655	0.739237	0.67712	0	0	0
311	ATG	Antigua and Barbuda	2014	0.319735	0.628014	0	0.333552	0.689547	0.725653	0	0	0
311	ATG	Antigua and Barbuda	2015	0.312867	0.614525	0	0.334958	0.657618	0.724251	0	0	0
311	ATG	Antigua and Barbuda	2016	0.294059	0.577582	0	0.313435	0.59466	0.7222	0	0	0
311	ATG	Antigua and Barbuda	2017	0.294178	0.577816	0	0.326424	0.581715	0.722881	0	0	0
311	ATG	Antigua and Barbuda	2018	0.288977	0.5676	0	0.317136	0.566309	0.724578	0	0	0
311	ATG	Antigua and Barbuda	2019	0.284813	0.55942	0	0.302721	0.560541	0.726711	0	0	0
311	ATG	Antigua and Barbuda	2020	0.277574	0.545203	0	0.321792	0.508289	0.726711	0	0	0
213	ARG	Argentina	1980	0.22613	0.248402	0.195755	0.116958	0.0736983	0.644921	0.0191679	0.246624	0.348004
213	ARG	Argentina	1981	0.227882	0.309204	0.138394	0.159847	0.100724	0.763753	0.00655289	0.264631	0.162714
213	ARG	Argentina	1982	0.264747	0.321222	0.198787	0.168568	0.106219	0.78657	0.00717041	0.309489	0.30818
213	ARG	Argentina	1983	0.215434	0.281848	0.141301	0.142952	0.0900776	0.703713	0.00645773	0.279996	0.156445
213	ARG	Argentina	1984	0.228202	0.25945	0.188778	0.129451	0.0815706	0.65365	0.00701064	0.318847	0.267076
213	ARG	Argentina	1985	0.203283	0.167949	0.231334	0.0911172	0.0574153	0.403091	0.0105577	0.427403	0.287645
213	ARG	Argentina	1986	0.175152	0.163466	0.180562	0.0889263	0.0560349	0.391673	0.00650407	0.373944	0.185606
213	ARG	Argentina	1987	0.184733	0.20376	0.159086	0.112619	0.0709644	0.483366	0.00580282	0.366981	0.125323
213	ARG	Argentina	1988	0.317581	0.195043	0.428741	0.107821	0.0679412	0.462632	0.0206456	0.33138	1
213	ARG	Argentina	1989	0.19774	0.231118	0.157277	0.212271	0.0901112	0.389881	0.0139842	0.324526	0.152882
213	ARG	Argentina	1990	0.205728	0.199013	0.205072	0.16696	0.0856086	0.348969	0.00974108	0.360308	0.273406
213	ARG	Argentina	1991	0.218046	0.187046	0.241233	0.108072	0.0886203	0.396581	0.0351203	0.415907	0.301226
213	ARG	Argentina	1992	0.342552	0.194686	0.478145	0.112216	0.0992981	0.401438	0.050962	0.4499	1
213	ARG	Argentina	1993	0.370687	0.191916	0.536176	0.12048	0.1046	0.3679	0.157414	0.505287	1
213	ARG	Argentina	1994	0.392679	0.203302	0.567986	0.129445	0.125121	0.362742	0.246129	0.499716	1
213	ARG	Argentina	1995	0.372688	0.211658	0.520365	0.133593	0.132349	0.37614	0.122151	0.497603	1
213	ARG	Argentina	1996	0.3758	0.241616	0.496519	0.11851	0.13471	0.513966	0.129183	0.548026	0.864579
213	ARG	Argentina	1997	0.380156	0.255673	0.491019	0.126022	0.149633	0.530986	0.158608	0.56356	0.795943
213	ARG	Argentina	1998	0.363812	0.261443	0.453145	0.142663	0.157886	0.511591	0.138984	0.553281	0.70971
213	ARG	Argentina	1999	0.294587	0.279086	0.299533	0.163198	0.177202	0.513277	0.137434	0.515454	0.262183
213	ARG	Argentina	2000	0.297546	0.297829	0.286603	0.176188	0.186373	0.548892	0.127288	0.502704	0.246275
213	ARG	Argentina	2001	0.263563	0.233487	0.284196	0.17612	0.187265	0.297557	0.115558	0.509013	0.246326
213	ARG	Argentina	2002	0.286056	0.30733	0.254533	0.20758	0.184917	0.535389	0.174788	0.502963	0.0870494
213	ARG	Argentina	2003	0.278968	0.290094	0.257846	0.166842	0.176764	0.550639	0.16509	0.508767	0.103333
213	ARG	Argentina	2004	0.289333	0.262168	0.306132	0.1589	0.159702	0.484039	0.141771	0.652757	0.138399
213	ARG	Argentina	2005	0.316652	0.279544	0.342416	0.165446	0.15854	0.542462	0.137783	0.772866	0.136373
213	ARG	Argentina	2006	0.334455	0.289422	0.367504	0.173694	0.162077	0.561043	0.131554	0.91253	0.0816163
213	ARG	Argentina	2007	0.333238	0.281495	0.373041	0.164611	0.170728	0.531077	0.135435	0.902432	0.104792
213	ARG	Argentina	2008	0.344264	0.28979	0.386403	0.153653	0.192293	0.545705	0.0910564	0.998098	0.103382
213	ARG	Argentina	2009	0.308353	0.300091	0.305567	0.160461	0.207922	0.548136	0.0996241	0.796953	0.0407611
213	ARG	Argentina	2010	0.26509	0.312837	0.207844	0.15251	0.232656	0.569697	0.0853818	0.500148	0.0491507
213	ARG	Argentina	2011	0.272941	0.328629	0.207472	0.157318	0.268244	0.563471	0.0576568	0.511753	0.0695167
213	ARG	Argentina	2012	0.275391	0.347544	0.19337	0.169029	0.30233	0.560263	0.0483212	0.49529	0.0526881
213	ARG	Argentina	2013	0.300197	0.373367	0.21627	0.178007	0.341685	0.579688	0.0566113	0.557719	0.0520041
213	ARG	Argentina	2014	0.301551	0.380209	0.212089	0.179717	0.351815	0.586456	0.0583904	0.522578	0.072297
213	ARG	Argentina	2015	0.288197	0.382539	0.183529	0.187213	0.360372	0.568584	0.0492205	0.456896	0.0593675
213	ARG	Argentina	2016	0.307319	0.381702	0.221926	0.190697	0.375114	0.534826	0.0717833	0.543879	0.065784
213	ARG	Argentina	2017	0.327649	0.382778	0.26078	0.200063	0.388434	0.500974	0.0884822	0.645184	0.0661518
213	ARG	Argentina	2018	0.315716	0.367171	0.252949	0.180642	0.413851	0.430557	0.0755735	0.580336	0.122701
213	ARG	Argentina	2019	0.276153	0.311823	0.230588	0.172273	0.421202	0.217343	0.0802076	0.533724	0.0934812
213	ARG	Argentina	2020	0.314386	0.389862	0.227645	0.208317	0.426174	0.45152	0.0828012	0.521458	0.0934812
911	ARM	Armenia	1980	0	0	0	0	0	0	0	0	0
911	ARM	Armenia	1981	0	0	0	0	0	0	0	0	0
911	ARM	Armenia	1982	0	0	0	0	0	0	0	0	0
911	ARM	Armenia	1983	0	0	0	0	0	0	0	0	0
911	ARM	Armenia	1984	0	0	0	0	0	0	0	0	0
911	ARM	Armenia	1985	0	0	0	0	0	0	0	0	0
911	ARM	Armenia	1986	0	0	0	0	0	0	0	0	0
911	ARM	Armenia	1987	0	0	0	0	0	0	0	0	0
911	ARM	Armenia	1988	0	0	0	0	0	0	0	0	0
911	ARM	Armenia	1989	0	0	0	0	0	0	0	0	0
911	ARM	Armenia	1990	0	0	0	0	0	0	0	0	0
911	ARM	Armenia	1991	0	0	0	0	0	0	0	0	0
911	ARM	Armenia	1992	0	0	0	0	0	0	0	0	0
911	ARM	Armenia	1993	0.0744483	0.137117	0.0091122	0.0194152	0.092858	0.344783	0.00679511	0.0204363	0
911	ARM	Armenia	1994	0.0933446	0.171296	0.0120486	0.0256717	0.122781	0.417015	0.0089848	0.0270218	0
911	ARM	Armenia	1995	0.0917518	0.168168	0.0120486	0.0184521	0.122781	0.417015	0.0089848	0.0270218	0
911	ARM	Armenia	1996	0.0934221	0.171788	0.0117087	0.0142805	0.119318	0.443892	0.00873137	0.0262596	0
911	ARM	Armenia	1997	0.0896602	0.16442	0.0116878	0.0153088	0.119105	0.413893	0.0087158	0.0262128	0
911	ARM	Armenia	1998	0.0934933	0.169505	0.0141321	0.0188173	0.144014	0.386106	0.0105386	0.0316947	0
911	ARM	Armenia	1999	0.100136	0.181305	0.0153783	0.0221665	0.156713	0.405084	0.0114679	0.0344896	0
911	ARM	Armenia	2000	0.100733	0.18049	0.0173661	0.0252166	0.17697	0.362924	0.0129502	0.0389478	0
911	ARM	Armenia	2001	0.10671	0.193106	0.0164903	0.0190794	0.168045	0.437186	0.0122971	0.0369835	0
911	ARM	Armenia	2002	0.125608	0.229996	0.016719	0.0170766	0.170376	0.579973	0.0124676	0.0374965	0
911	ARM	Armenia	2003	0.110068	0.201905	0.0142865	0.0143168	0.145587	0.516925	0.0106536	0.0320409	0
911	ARM	Armenia	2004	0.110198	0.203133	0.0133149	0.0158774	0.135685	0.535614	0.00992911	0.0298618	0
911	ARM	Armenia	2005	0.104116	0.190399	0.0141026	0.0176209	0.160655	0.441479	0.0105165	0.0316285	0
911	ARM	Armenia	2006	0.120571	0.224738	0.0120845	0.0195126	0.188375	0.525358	0.00901157	0.0271023	0
911	ARM	Armenia	2007	0.12974	0.242135	0.0126964	0.0285954	0.242497	0.487192	0.0106276	0.0271023	0
911	ARM	Armenia	2008	0.145731	0.270066	0.0161749	0.0396733	0.29778	0.484646	0.0132907	0.0348219	0
911	ARM	Armenia	2009	0.159478	0.29462	0.0186209	0.0491104	0.334778	0.502308	0.0197504	0.0348219	0
911	ARM	Armenia	2010	0.171255	0.318797	0.0175768	0.0556752	0.360309	0.542504	0.0169929	0.0348219	0
911	ARM	Armenia	2011	0.189304	0.35506	0.0167654	0.0683308	0.418507	0.5648	0.0148501	0.0348219	0
911	ARM	Armenia	2012	0.203905	0.383292	0.0172118	0.0770337	0.463584	0.584481	0.0160292	0.0348219	0
911	ARM	Armenia	2013	0.210247	0.396688	0.0162734	0.0812695	0.484363	0.594658	0.0135508	0.0348219	0
911	ARM	Armenia	2014	0.219408	0.41483	0.0161246	0.0939506	0.519818	0.584529	0.0131579	0.0348219	0
911	ARM	Armenia	2015	0.225815	0.418377	0.0251614	0.0890037	0.532557	0.585344	0.0373916	0.0343859	0
911	ARM	Armenia	2016	0.230012	0.427832	0.0239521	0.0983442	0.53198	0.607313	0.034198	0.0343859	0
911	ARM	Armenia	2017	0.235705	0.440386	0.0225785	0.108317	0.543754	0.619618	0.0305099	0.0344576	0
911	ARM	Armenia	2018	0.242176	0.453937	0.021737	0.117389	0.550695	0.645386	0.0282126	0.0345462	0
911	ARM	Armenia	2019	0.250427	0.469215	0.0226667	0.131834	0.564155	0.657924	0.030668	0.0345462	0
911	ARM	Armenia	2020	0.256103	0.482046	0.0209837	0.165277	0.567613	0.645688	0.0260137	0.0347943	0
314	ABW	Aruba	1980	0	0	0	0	0	0	0	0	0
314	ABW	Aruba	1981	0	0	0	0	0	0	0	0	0
314	ABW	Aruba	1982	0	0	0	0	0	0	0	0	0
314	ABW	Aruba	1983	0	0	0	0	0	0	0	0	0
314	ABW	Aruba	1984	0	0	0	0	0	0	0	0	0
314	ABW	Aruba	1985	0	0	0	0	0	0	0	0	0
314	ABW	Aruba	1986	0.227738	0.446411	0.00090453	0.157276	0.5579	0.536955	0.00238878	0	0
314	ABW	Aruba	1987	0.239743	0.469821	0.00107455	0.157174	0.568783	0.609881	0.0028378	0	0
314	ABW	Aruba	1988	0.246585	0.483185	0.00115047	0.174471	0.573643	0.624558	0.00303829	0	0
314	ABW	Aruba	1989	0.242988	0.476169	0.00110151	0.172791	0.570509	0.605367	0.002909	0	0
314	ABW	Aruba	1990	0.242426	0.47508	0.00108735	0.177227	0.569602	0.595181	0.0028716	0	0
314	ABW	Aruba	1991	0.239246	0.468872	0.00104721	0.176185	0.567033	0.577116	0.00276558	0	0
314	ABW	Aruba	1992	0.231211	0.453176	0.00096095	0.172477	0.561511	0.531609	0.00253778	0	0
314	ABW	Aruba	1993	0.213873	0.419232	0.000851883	0.162996	0.533712	0.46217	0.00224974	0	0
314	ABW	Aruba	1994	0.196251	0.384687	0.000783606	0.16912	0.490936	0.389159	0.00206943	0	0
314	ABW	Aruba	1995	0.210649	0.412911	0.000838807	0.18325	0.52552	0.417208	0.00221521	0	0
314	ABW	Aruba	1996	0.217764	0.42686	0.000865537	0.193244	0.542266	0.426584	0.0022858	0	0
314	ABW	Aruba	1997	0.218774	0.428837	0.000872222	0.183945	0.546455	0.442918	0.00230346	0	0
314	ABW	Aruba	1998	0.210659	0.41293	0.000840364	0.178186	0.526495	0.424177	0.00221933	0	0
314	ABW	Aruba	1999	0.198704	0.389495	0.000793444	0.189871	0.497099	0.3626	0.00209541	0	0
314	ABW	Aruba	2000	0.223311	0.437711	0.000909137	0.19062	0.558195	0.446533	0.00240095	0	0
314	ABW	Aruba	2001	0.221932	0.435018	0.000894207	0.195792	0.557239	0.428962	0.00236152	0	0
314	ABW	Aruba	2002	0.236605	0.463682	0.00104938	0.205794	0.567172	0.506876	0.00277131	0	0
314	ABW	Aruba	2003	0.233251	0.457138	0.00100589	0.216209	0.564388	0.468572	0.00265647	0	0
314	ABW	Aruba	2004	0.221883	0.434904	0.00091328	0.210876	0.55846	0.401082	0.00241189	0	0
314	ABW	Aruba	2005	0.218376	0.428041	0.000886703	0.21377	0.557408	0.371307	0.0023417	0	0
314	ABW	Aruba	2006	0.234595	0.459728	0.00105708	0.203813	0.555653	0.514104	0.00279166	0	0
314	ABW	Aruba	2007	0.228198	0.446381	0.00183755	0.212804	0.552474	0.452431	0.00485279	0	0
314	ABW	Aruba	2008	0.226324	0.441801	0.00273726	0.221602	0.551211	0.421935	0.00722885	0	0
314	ABW	Aruba	2009	0.217448	0.424057	0.00304727	0.225923	0.550325	0.347212	0.00804755	0	0
314	ABW	Aruba	2010	0.215753	0.420603	0.0031717	0.252999	0.548649	0.291014	0.00837618	0	0
314	ABW	Aruba	2011	0.257193	0.502221	0.00295015	0.232529	0.728909	0.341248	0.00779108	0	0
314	ABW	Aruba	2012	0.275595	0.533482	0.00783283	0.268362	0.747595	0.371136	0.0206858	0	0
314	ABW	Aruba	2013	0.28544	0.554193	0.00646028	0.264856	0.717444	0.507892	0.017061	0	0
314	ABW	Aruba	2014	0.288178	0.559717	0.00631444	0.265576	0.714877	0.532428	0.0166759	0	0
314	ABW	Aruba	2015	0.294204	0.571919	0.00594776	0.270499	0.712646	0.575274	0.0157075	0	0
314	ABW	Aruba	2016	0.298656	0.580705	0.00590644	0.279046	0.723577	0.576746	0.0155984	0	0
314	ABW	Aruba	2017	0.294828	0.573394	0.00569865	0.276045	0.708726	0.578219	0.0150496	0	0
314	ABW	Aruba	2018	0.293785	0.570396	0.00664788	0.283826	0.694362	0.577482	0.0175565	0	0
314	ABW	Aruba	2019	0.289913	0.563706	0.00573326	0.289529	0.667342	0.587054	0.015141	0	0
314	ABW	Aruba	2020	0.291232	0.564427	0.00760106	0.339196	0.627805	0.572328	0.0200737	0	0
15	Asia and Pacific	Asia and Pacific	1980	0.135464	0.198541	0.0675326	0.117963	0.113406	0.38316	0.0556885	0.0601702	0.0863561
15	Asia and Pacific	Asia and Pacific	1981	0.142818	0.203941	0.0765771	0.122253	0.116426	0.391867	0.0586287	0.0637222	0.107934
15	Asia and Pacific	Asia and Pacific	1982	0.150086	0.221505	0.073289	0.130938	0.125462	0.430374	0.051158	0.0656271	0.10454
15	Asia and Pacific	Asia and Pacific	1983	0.155554	0.221996	0.0835387	0.135276	0.127052	0.422319	0.0603861	0.0726096	0.118898
15	Asia and Pacific	Asia and Pacific	1984	0.16893	0.242046	0.0897622	0.142273	0.149637	0.450683	0.0601981	0.0833522	0.127971
15	Asia and Pacific	Asia and Pacific	1985	0.180346	0.253246	0.100983	0.151107	0.160472	0.461213	0.0714975	0.104512	0.128518
15	Asia and Pacific	Asia and Pacific	1986	0.195241	0.257779	0.125708	0.156642	0.163999	0.463608	0.0938249	0.126955	0.157382
15	Asia and Pacific	Asia and Pacific	1987	0.207196	0.257477	0.149491	0.155972	0.165494	0.461062	0.108997	0.131294	0.210255
15	Asia and Pacific	Asia and Pacific	1988	0.197835	0.258108	0.130472	0.156065	0.167328	0.460293	0.102317	0.12179	0.167548
15	Asia and Pacific	Asia and Pacific	1989	0.204279	0.270378	0.130861	0.166744	0.174442	0.478089	0.107499	0.113482	0.170993
15	Asia and Pacific	Asia and Pacific	1990	0.208376	0.27389	0.135395	0.165298	0.178137	0.487994	0.103349	0.112864	0.191012
15	Asia and Pacific	Asia and Pacific	1991	0.206419	0.277455	0.127987	0.166669	0.18098	0.494779	0.101499	0.112799	0.169777
15	Asia and Pacific	Asia and Pacific	1992	0.214324	0.283673	0.137296	0.171816	0.177982	0.515283	0.105049	0.117096	0.190701
15	Asia and Pacific	Asia and Pacific	1993	0.225357	0.286032	0.156608	0.175218	0.179044	0.516948	0.130492	0.131758	0.206538
15	Asia and Pacific	Asia and Pacific	1994	0.245065	0.314149	0.167202	0.188971	0.210657	0.550182	0.14107	0.138103	0.221012
15	Asia and Pacific	Asia and Pacific	1995	0.247804	0.321184	0.165545	0.195058	0.218255	0.554568	0.148431	0.138477	0.206521
15	Asia and Pacific	Asia and Pacific	1996	0.253742	0.326339	0.172054	0.197834	0.220069	0.566887	0.150898	0.154237	0.20821
15	Asia and Pacific	Asia and Pacific	1997	0.276604	0.335384	0.207914	0.203767	0.230896	0.573939	0.148613	0.171975	0.306814
15	Asia and Pacific	Asia and Pacific	1998	0.277144	0.332359	0.211999	0.205198	0.232048	0.557855	0.173724	0.180057	0.281377
15	Asia and Pacific	Asia and Pacific	1999	0.281082	0.33034	0.221753	0.206209	0.226972	0.556791	0.190748	0.200631	0.270973
15	Asia and Pacific	Asia and Pacific	2000	0.286771	0.332286	0.23098	0.204789	0.22648	0.567566	0.17866	0.22157	0.293538
15	Asia and Pacific	Asia and Pacific	2001	0.286001	0.339954	0.221801	0.213059	0.230787	0.576233	0.178693	0.221322	0.264597
15	Asia and Pacific	Asia and Pacific	2002	0.290322	0.346175	0.224067	0.217776	0.233034	0.588702	0.181168	0.22391	0.266188
15	Asia and Pacific	Asia and Pacific	2003	0.292875	0.346121	0.229137	0.218874	0.231755	0.588782	0.197873	0.222225	0.263913
15	Asia and Pacific	Asia and Pacific	2004	0.294956	0.3513	0.228044	0.221809	0.235098	0.598373	0.203036	0.216766	0.259782
15	Asia and Pacific	Asia and Pacific	2005	0.300293	0.358667	0.231159	0.225861	0.239403	0.612977	0.210506	0.221912	0.255462
15	Asia and Pacific	Asia and Pacific	2006	0.308024	0.368205	0.236806	0.232558	0.248426	0.623676	0.221594	0.228738	0.253125
15	Asia and Pacific	Asia and Pacific	2007	0.31943	0.378768	0.248647	0.243153	0.262889	0.6227	0.239454	0.218948	0.279201
15	Asia and Pacific	Asia and Pacific	2008	0.318317	0.379041	0.246189	0.236357	0.27918	0.607971	0.207878	0.21213	0.316294
15	Asia and Pacific	Asia and Pacific	2009	0.324491	0.388395	0.24896	0.251693	0.289263	0.60164	0.251147	0.220545	0.264511
15	Asia and Pacific	Asia and Pacific	2010	0.328698	0.39163	0.253989	0.25102	0.297203	0.602069	0.262991	0.227191	0.259486
15	Asia and Pacific	Asia and Pacific	2011	0.328737	0.401483	0.244212	0.248379	0.309206	0.624728	0.246352	0.224384	0.251299
15	Asia and Pacific	Asia and Pacific	2012	0.327961	0.407131	0.237039	0.256685	0.321042	0.612905	0.257857	0.226209	0.212829
15	Asia and Pacific	Asia and Pacific	2013	0.332453	0.415821	0.237173	0.264904	0.332025	0.614471	0.255877	0.223094	0.2188
15	Asia and Pacific	Asia and Pacific	2014	0.339422	0.423137	0.243544	0.272104	0.339051	0.619028	0.266113	0.223546	0.226265
15	Asia and Pacific	Asia and Pacific	2015	0.344243	0.429951	0.246202	0.282826	0.34961	0.609796	0.274093	0.217173	0.231587
15	Asia and Pacific	Asia and Pacific	2016	0.348255	0.43721	0.246822	0.290354	0.355794	0.614989	0.275132	0.227209	0.222108
15	Asia and Pacific	Asia and Pacific	2017	0.351804	0.441283	0.249719	0.295597	0.361998	0.611614	0.28274	0.235887	0.213342
15	Asia and Pacific	Asia and Pacific	2018	0.354851	0.448032	0.248956	0.295192	0.36854	0.627582	0.262762	0.238207	0.232584
15	Asia and Pacific	Asia and Pacific	2019	0.350865	0.450129	0.23903	0.306945	0.363535	0.624309	0.262674	0.235745	0.203669
15	Asia and Pacific	Asia and Pacific	2020	0.362558	0.453408	0.258718	0.324449	0.360967	0.611868	0.281271	0.237185	0.242365
193	AUS	Australia	1980	0.287085	0.452284	0.111601	0.454137	0.372126	0.370523	0.113387	0.113857	0.102368
193	AUS	Australia	1981	0.295697	0.447899	0.132901	0.449804	0.368576	0.366718	0.0961979	0.127531	0.176785
193	AUS	Australia	1982	0.286897	0.449365	0.11415	0.451254	0.369764	0.367986	0.0681027	0.132184	0.146295
193	AUS	Australia	1983	0.323798	0.477767	0.158226	0.477391	0.39118	0.398528	0.103436	0.162238	0.213239
193	AUS	Australia	1984	0.36003	0.507988	0.199173	0.504704	0.413561	0.432542	0.0975708	0.261114	0.249853
193	AUS	Australia	1985	0.451996	0.618434	0.269363	0.612046	0.501519	0.533879	0.143422	0.359961	0.317175
193	AUS	Australia	1986	0.494671	0.685418	0.286201	0.679294	0.556623	0.588785	0.261172	0.354632	0.234468
193	AUS	Australia	1987	0.568071	0.706185	0.409603	0.695632	0.57692	0.608032	0.383971	0.373199	0.459824
193	AUS	Australia	1988	0.526332	0.695485	0.33832	0.736139	0.566269	0.516074	0.273516	0.372131	0.36736
193	AUS	Australia	1989	0.563665	0.803844	0.303289	0.865831	0.630428	0.61146	0.236806	0.290702	0.383
193	AUS	Australia	1990	0.582196	0.834395	0.309137	0.8724	0.692705	0.614991	0.206086	0.269976	0.459573
193	AUS	Australia	1991	0.570286	0.835395	0.284743	0.873685	0.708579	0.590178	0.232555	0.231602	0.38927
193	AUS	Australia	1992	0.554266	0.811262	0.27741	0.874888	0.698329	0.511533	0.214565	0.235067	0.384096
193	AUS	Australia	1993	0.618261	0.857034	0.357335	0.87714	0.739748	0.616332	0.335906	0.322851	0.402797
193	AUS	Australia	1994	0.684387	0.880676	0.463576	0.882466	0.772555	0.644374	0.415071	0.404854	0.561665
193	AUS	Australia	1995	0.672971	0.883927	0.437903	0.888255	0.767301	0.656039	0.408914	0.398197	0.494301
193	AUS	Australia	1996	0.715341	0.896165	0.508886	0.892193	0.788171	0.662072	0.50344	0.431074	0.572646
193	AUS	Australia	1997	0.738347	0.915094	0.535144	0.898745	0.822287	0.667553	0.487355	0.478776	0.626904
193	AUS	Australia	1998	0.767943	0.923119	0.585252	0.906169	0.831302	0.67116	0.594176	0.551511	0.58367
193	AUS	Australia	1999	0.818506	0.9282	0.679485	0.915442	0.837771	0.664475	0.754799	0.665847	0.573592
193	AUS	Australia	2000	0.862034	0.93907	0.754111	0.920193	0.843418	0.689266	0.754879	0.768666	0.706009
193	AUS	Australia	2001	0.898743	0.93546	0.829823	0.922527	0.838968	0.678753	0.866148	0.789379	0.791597
193	AUS	Australia	2002	0.925472	0.936867	0.880918	0.927299	0.837289	0.678991	0.870848	0.792661	0.944875
193	AUS	Australia	2003	0.920759	0.939045	0.869481	0.922858	0.833661	0.700996	0.900883	0.776428	0.888931
193	AUS	Australia	2004	0.915918	0.93999	0.859029	0.924148	0.845762	0.682267	0.906178	0.759723	0.866348
193	AUS	Australia	2005	0.928558	0.94367	0.880176	0.915157	0.845504	0.71213	0.911152	0.74685	0.940605
193	AUS	Australia	2006	0.942529	0.957622	0.893665	0.923993	0.852228	0.740218	0.937779	0.731018	0.967509
193	AUS	Australia	2007	0.967435	0.978191	0.922016	0.970738	0.857068	0.733338	0.950374	0.772741	1
193	AUS	Australia	2008	0.890309	0.938599	0.810119	0.885856	0.855868	0.724432	0.807614	0.591981	1
193	AUS	Australia	2009	0.925612	0.958639	0.859421	0.935251	0.851906	0.72575	0.958936	0.741059	0.823116
193	AUS	Australia	2010	0.954996	0.958423	0.917351	0.923498	0.846697	0.753404	0.967332	0.777339	0.960121
193	AUS	Australia	2011	0.945747	0.954663	0.902944	0.918639	0.842863	0.753389	0.885164	0.790307	1
193	AUS	Australia	2012	0.919945	0.95476	0.852169	0.916569	0.84878	0.747361	0.892569	0.813701	0.806076
193	AUS	Australia	2013	0.901599	0.956678	0.814216	0.925097	0.839726	0.755587	0.856151	0.830786	0.711981
193	AUS	Australia	2014	0.902536	0.968893	0.803841	0.963575	0.828741	0.756623	0.871853	0.817329	0.673822
193	AUS	Australia	2015	0.921127	0.960803	0.848447	0.950863	0.824118	0.754322	0.919648	0.795158	0.780536
193	AUS	Australia	2016	0.913067	0.943081	0.850338	0.930238	0.812739	0.739219	0.979907	0.771657	0.737958
193	AUS	Australia	2017	0.898616	0.944325	0.820709	0.903172	0.834044	0.754004	0.974825	0.75966	0.662168
193	AUS	Australia	2018	0.8867	0.934793	0.806836	0.892807	0.818127	0.761027	0.858466	0.761073	0.7566
193	AUS	Australia	2019	0.881596	0.915268	0.816337	0.870906	0.797906	0.755845	0.937096	0.761073	0.692218
193	AUS	Australia	2020	0.907644	0.897206	0.885561	0.857188	0.786683	0.727529	0.964019	0.761073	0.87968
122	AUT	Austria	1980	0.184855	0.301833	0.0612535	0.174894	0.20548	0.534692	0.0144735	0.108908	0.0664511
122	AUT	Austria	1981	0.191859	0.300806	0.0760367	0.174139	0.204593	0.533454	0.0188179	0.150699	0.0657081
122	AUT	Austria	1982	0.197188	0.302855	0.0844562	0.17565	0.206369	0.5359	0.02232	0.178712	0.0597692
122	AUT	Austria	1983	0.240088	0.37067	0.100903	0.230829	0.271198	0.5981	0.0252328	0.180079	0.107108
122	AUT	Austria	1984	0.27128	0.405256	0.127585	0.25993	0.305387	0.626323	0.0358552	0.263581	0.0942171
122	AUT	Austria	1985	0.320436	0.431734	0.197656	0.282667	0.3321	0.646262	0.0650679	0.329073	0.215064
122	AUT	Austria	1986	0.332198	0.453417	0.199075	0.301547	0.354282	0.661636	0.0666635	0.325076	0.221714
122	AUT	Austria	1987	0.349126	0.484033	0.20171	0.328638	0.386112	0.681763	0.0784556	0.325812	0.215153
122	AUT	Austria	1988	0.335179	0.43694	0.221409	0.288163	0.338558	0.646437	0.0864786	0.348654	0.244854
122	AUT	Austria	1989	0.456656	0.424916	0.472033	0.278489	0.327192	0.635013	0.19514	0.260182	1
122	AUT	Austria	1990	0.46658	0.411028	0.505414	0.267767	0.314595	0.620164	0.250733	0.298717	1
122	AUT	Austria	1991	0.335186	0.377784	0.280578	0.234849	0.27592	0.611075	0.125536	0.34302	0.391516
122	AUT	Austria	1992	0.326185	0.411274	0.229408	0.279473	0.312808	0.604399	0.103235	0.30216	0.29735
122	AUT	Austria	1993	0.384185	0.454476	0.30013	0.340669	0.351935	0.603808	0.128884	0.480533	0.309844
122	AUT	Austria	1994	0.427853	0.457062	0.383313	0.347023	0.356902	0.594859	0.148373	0.652577	0.375751
122	AUT	Austria	1995	0.446563	0.48434	0.392786	0.384905	0.384259	0.591328	0.157608	0.525224	0.524141
122	AUT	Austria	1996	0.447682	0.526302	0.353021	0.445265	0.424525	0.585424	0.162812	0.517095	0.399861
122	AUT	Austria	1997	0.493869	0.543199	0.426844	0.451763	0.450283	0.597076	0.19628	0.703446	0.404692
122	AUT	Austria	1998	0.600966	0.592814	0.587586	0.512924	0.503404	0.598069	0.182783	0.635932	1
122	AUT	Austria	1999	0.565934	0.676668	0.434922	0.580777	0.616721	0.620192	0.210752	0.67528	0.441566
122	AUT	Austria	2000	0.598738	0.710321	0.465701	0.623649	0.661079	0.604616	0.246185	0.771858	0.398564
122	AUT	Austria	2001	0.57636	0.7041	0.427968	0.634635	0.640339	0.596619	0.266065	0.670146	0.358184
122	AUT	Austria	2002	0.570835	0.690005	0.431212	0.63045	0.609651	0.600198	0.319139	0.734555	0.239215
122	AUT	Austria	2003	0.610071	0.705835	0.492448	0.632126	0.646277	0.597655	0.364157	0.849403	0.262845
122	AUT	Austria	2004	0.657541	0.714009	0.577513	0.637729	0.657018	0.602025	0.417402	0.952088	0.364612
122	AUT	Austria	2005	0.678444	0.707653	0.624926	0.661399	0.624177	0.592378	0.474671	0.974423	0.423622
122	AUT	Austria	2006	0.709069	0.705596	0.687135	0.655573	0.628478	0.587007	0.584679	0.932707	0.531284
122	AUT	Austria	2007	0.728354	0.694152	0.73646	0.644106	0.627335	0.563762	0.634636	0.887154	0.674145
122	AUT	Austria	2008	0.740552	0.670297	0.784273	0.646319	0.63066	0.461807	0.483834	0.89436	1
122	AUT	Austria	2009	0.664094	0.676997	0.627396	0.656105	0.631269	0.470342	0.490949	0.831265	0.557365
122	AUT	Austria	2010	0.661181	0.686972	0.6117	0.658019	0.627234	0.512617	0.503028	0.845695	0.47833
122	AUT	Austria	2011	0.654977	0.694464	0.592022	0.639841	0.670523	0.499969	0.448798	0.766528	0.561496
122	AUT	Austria	2012	0.620384	0.699058	0.519481	0.630366	0.680059	0.517825	0.465119	0.802264	0.275187
122	AUT	Austria	2013	0.614288	0.674201	0.532365	0.627623	0.6752	0.434002	0.486651	0.814004	0.278278
122	AUT	Austria	2014	0.602319	0.673101	0.509957	0.619285	0.667219	0.457104	0.424224	0.73127	0.366257
122	AUT	Austria	2015	0.604479	0.67524	0.512059	0.611878	0.65553	0.497421	0.458855	0.656089	0.407685
122	AUT	Austria	2016	0.618205	0.697075	0.517185	0.595972	0.642672	0.630516	0.476494	0.65361	0.405272
122	AUT	Austria	2017	0.608674	0.664784	0.530756	0.593168	0.635958	0.521013	0.491077	0.758504	0.324244
122	AUT	Austria	2018	0.629835	0.665702	0.5714	0.586232	0.634659	0.538429	0.442906	0.851529	0.416717
122	AUT	Austria	2019	0.612207	0.662429	0.54005	0.589551	0.633865	0.521453	0.479178	0.815158	0.310497
122	AUT	Austria	2020	0.62095	0.653462	0.566189	0.615841	0.583605	0.526365	0.537466	0.767588	0.371756
912	AZE	Azerbaijan	1980	0	0	0	0	0	0	0	0	0
912	AZE	Azerbaijan	1981	0	0	0	0	0	0	0	0	0
912	AZE	Azerbaijan	1982	0	0	0	0	0	0	0	0	0
912	AZE	Azerbaijan	1983	0	0	0	0	0	0	0	0	0
912	AZE	Azerbaijan	1984	0	0	0	0	0	0	0	0	0
912	AZE	Azerbaijan	1985	0	0	0	0	0	0	0	0	0
912	AZE	Azerbaijan	1986	0	0	0	0	0	0	0	0	0
912	AZE	Azerbaijan	1987	0	0	0	0	0	0	0	0	0
912	AZE	Azerbaijan	1988	0	0	0	0	0	0	0	0	0
912	AZE	Azerbaijan	1989	0	0	0	0	0	0	0	0	0
912	AZE	Azerbaijan	1990	0	0	0	0	0	0	0	0	0
912	AZE	Azerbaijan	1991	0	0	0	0	0	0	0	0	0
912	AZE	Azerbaijan	1992	0.148616	0.263499	0.028409	0.0299031	0.127239	0.760632	0.0577206	0.0204785	0
912	AZE	Azerbaijan	1993	0.135168	0.240257	0.025237	0.0265643	0.113033	0.699708	0.0512759	0.018192	0
912	AZE	Azerbaijan	1994	0.132547	0.235108	0.025237	0.0146825	0.113033	0.699708	0.0512759	0.018192	0
912	AZE	Azerbaijan	1995	0.131649	0.233344	0.025237	0.0106118	0.113033	0.699708	0.0512759	0.018192	0
912	AZE	Azerbaijan	1996	0.129895	0.23032	0.0248159	0.0104347	0.111146	0.691411	0.0504202	0.0178884	0
912	AZE	Azerbaijan	1997	0.0773849	0.133026	0.0189712	0.0128669	0.0849688	0.3531	0.0385451	0.0136753	0
912	AZE	Azerbaijan	1998	0.0756581	0.128726	0.0198791	0.0161853	0.0890352	0.324014	0.0403898	0.0143297	0
912	AZE	Azerbaijan	1999	0.0758131	0.128474	0.0204354	0.0155758	0.0967938	0.311094	0.04152	0.0147307	0
912	AZE	Azerbaijan	2000	0.0675332	0.114244	0.0184022	0.0215061	0.114634	0.216009	0.037024	0.0136971	0
912	AZE	Azerbaijan	2001	0.0776386	0.137548	0.0149476	0.0338213	0.103122	0.305049	0.0279007	0.0136971	0
912	AZE	Azerbaijan	2002	0.0851315	0.153414	0.0137983	0.0348403	0.110005	0.353467	0.0248656	0.0136971	0
912	AZE	Azerbaijan	2003	0.0958791	0.175729	0.012594	0.0401676	0.13194	0.394525	0.0216852	0.0136971	0
912	AZE	Azerbaijan	2004	0.121593	0.192598	0.0462318	0.0434608	0.140822	0.439667	0.11052	0.0136971	0
912	AZE	Azerbaijan	2005	0.121004	0.194317	0.0433561	0.0394456	0.145877	0.444654	0.10409	0.0123191	0
912	AZE	Azerbaijan	2006	0.127292	0.205019	0.0450036	0.0368154	0.15844	0.469661	0.098516	0.0240635	0
912	AZE	Azerbaijan	2007	0.128055	0.213449	0.0380727	0.0441321	0.182916	0.449182	0.0906297	0.0117356	0
912	AZE	Azerbaijan	2008	0.131997	0.227533	0.031731	0.0431086	0.204374	0.469752	0.0646323	0.0226811	0
912	AZE	Azerbaijan	2009	0.141821	0.240238	0.0383219	0.0505829	0.219842	0.480673	0.0820385	0.0226811	0
912	AZE	Azerbaijan	2010	0.134806	0.232415	0.0323656	0.0448245	0.231372	0.440705	0.0763787	0.0107638	0
912	AZE	Azerbaijan	2011	0.141685	0.255426	0.0228666	0.0441763	0.246037	0.506677	0.0514496	0.0105784	0
912	AZE	Azerbaijan	2012	0.152883	0.277004	0.0232848	0.0549729	0.248621	0.568008	0.0526879	0.0104199	0
912	AZE	Azerbaijan	2013	0.155798	0.278905	0.0271084	0.0677036	0.262512	0.530745	0.0541994	0.0205807	0
912	AZE	Azerbaijan	2014	0.158887	0.281161	0.0309187	0.0785171	0.279164	0.493473	0.0730511	0.01018	0
912	AZE	Azerbaijan	2015	0.175408	0.290071	0.0544597	0.0960499	0.280801	0.495832	0.135303	0.0100826	0
912	AZE	Azerbaijan	2016	0.139399	0.20337	0.070434	0.0832772	0.150042	0.399074	0.177541	0.0100214	0
912	AZE	Azerbaijan	2017	0.171309	0.267091	0.0693893	0.0637195	0.147219	0.684261	0.166407	0.0199326	0
912	AZE	Azerbaijan	2018	0.186366	0.302568	0.0634876	0.0664572	0.22543	0.686751	0.150898	0.0198413	0
912	AZE	Azerbaijan	2019	0.18306	0.299925	0.0596369	0.0669412	0.232274	0.664228	0.149145	0.00988241	0
912	AZE	Azerbaijan	2020	0.178309	0.28668	0.0635485	0.0724921	0.22597	0.613966	0.15115	0.0197338	0
313	BHS	Bahamas, The	1980	0.287075	0.386127	0.177737	0.180368	0.26003	0.761765	0.0468689	0.5	0
313	BHS	Bahamas, The	1981	0.290611	0.392534	0.178276	0.185855	0.267939	0.764196	0.0482945	0.5	0
313	BHS	Bahamas, The	1982	0.288779	0.389214	0.177997	0.183019	0.263852	0.762906	0.0475577	0.5	0
313	BHS	Bahamas, The	1983	0.284135	0.380795	0.177295	0.17588	0.253559	0.759421	0.0457025	0.5	0
313	BHS	Bahamas, The	1984	0.271358	0.357587	0.175407	0.156696	0.225902	0.747784	0.0407176	0.5	0
313	BHS	Bahamas, The	1985	0.2684	0.352608	0.174575	0.152606	0.220006	0.745181	0.0385202	0.5	0
313	BHS	Bahamas, The	1986	0.27526	0.36608	0.174578	0.163744	0.236279	0.751569	0.0385286	0.5	0
313	BHS	Bahamas, The	1987	0.280884	0.377313	0.174391	0.173717	0.249613	0.756133	0.0380327	0.5	0
313	BHS	Bahamas, The	1988	0.291691	0.397723	0.175208	0.180764	0.282498	0.76859	0.0401908	0.5	0
313	BHS	Bahamas, The	1989	0.30381	0.420859	0.175877	0.181058	0.327163	0.78332	0.0419566	0.5	0
313	BHS	Bahamas, The	1990	0.317126	0.445939	0.176951	0.211976	0.352787	0.785873	0.0447955	0.5	0
313	BHS	Bahamas, The	1991	0.3336	0.476094	0.179153	0.223592	0.404565	0.796919	0.0506097	0.5	0
313	BHS	Bahamas, The	1992	0.33658	0.481073	0.180028	0.240394	0.423028	0.757118	0.0529195	0.5	0
313	BHS	Bahamas, The	1993	0.327419	0.464651	0.178456	0.240992	0.389847	0.747775	0.0487686	0.5	0
313	BHS	Bahamas, The	1994	0.32676	0.459934	0.181878	0.246226	0.379245	0.738361	0.0578055	0.5	0
313	BHS	Bahamas, The	1995	0.361135	0.526329	0.183002	0.276853	0.439212	0.844502	0.0607734	0.5	0
313	BHS	Bahamas, The	1996	0.350673	0.491156	0.197625	0.2942	0.441955	0.674072	0.0993928	0.5	0
313	BHS	Bahamas, The	1997	0.320933	0.459912	0.170454	0.252116	0.427978	0.646904	0.132522	0.37588	0
313	BHS	Bahamas, The	1998	0.324515	0.470626	0.166776	0.253355	0.42899	0.684749	0.122808	0.37588	0
313	BHS	Bahamas, The	1999	0.324515	0.44728	0.190123	0.225237	0.405186	0.681175	0.184465	0.37588	0
313	BHS	Bahamas, The	2000	0.336958	0.446845	0.214999	0.239124	0.387034	0.686448	0.250161	0.37588	0
313	BHS	Bahamas, The	2001	0.360534	0.509942	0.198209	0.298627	0.415769	0.783366	0.227757	0.349921	0
313	BHS	Bahamas, The	2002	0.383241	0.496982	0.255768	0.288644	0.38422	0.802559	0.252942	0.5	0
313	BHS	Bahamas, The	2003	0.375933	0.490267	0.248129	0.279021	0.359251	0.834409	0.23277	0.5	0
313	BHS	Bahamas, The	2004	0.365704	0.451009	0.267296	0.283367	0.332469	0.719344	0.283387	0.5	0
313	BHS	Bahamas, The	2005	0.360556	0.48553	0.222664	0.336764	0.338921	0.752778	0.314739	0.323414	0
313	BHS	Bahamas, The	2006	0.362958	0.488695	0.224215	0.353853	0.335053	0.742766	0.318836	0.323414	0
313	BHS	Bahamas, The	2007	0.462261	0.68625	0.221708	0.364498	0.78314	0.74336	0.312214	0.323414	0
313	BHS	Bahamas, The	2008	0.466345	0.692055	0.223925	0.384577	0.777593	0.741381	0.318068	0.323414	0
313	BHS	Bahamas, The	2009	0.457881	0.680479	0.218877	0.388524	0.760688	0.718019	0.32641	0.297768	0
313	BHS	Bahamas, The	2010	0.471874	0.644982	0.281858	0.378053	0.753454	0.609838	0.321844	0.5	0
313	BHS	Bahamas, The	2011	0.451663	0.684264	0.202879	0.396746	0.794366	0.662592	0.293502	0.286714	0
313	BHS	Bahamas, The	2012	0.435387	0.671999	0.183176	0.382533	0.783713	0.656678	0.245798	0.28159	0
313	BHS	Bahamas, The	2013	0.441405	0.698026	0.168968	0.316603	0.914559	0.650078	0.208276	0.28159	0
313	BHS	Bahamas, The	2014	0.419559	0.673011	0.151074	0.302526	0.907227	0.588849	0.161019	0.28159	0
313	BHS	Bahamas, The	2015	0.401181	0.649628	0.13836	0.288504	0.860682	0.599416	0.127444	0.28159	0
313	BHS	Bahamas, The	2016	0.391792	0.647042	0.122504	0.267624	0.85805	0.628918	0.0855696	0.28159	0
313	BHS	Bahamas, The	2017	0.439182	0.618581	0.244046	0.252667	0.813972	0.617207	0.221987	0.5	0
313	BHS	Bahamas, The	2018	0.454712	0.620989	0.272143	0.254563	0.816791	0.618659	0.296187	0.5	0
313	BHS	Bahamas, The	2019	0.461161	0.600526	0.305272	0.247146	0.774867	0.621722	0.383678	0.5	0
313	BHS	Bahamas, The	2020	0.481892	0.617192	0.329326	0.291698	0.777903	0.606388	0.447219	0.499982	0
419	BHR	Bahrain	1980	0.237744	0.267167	0.199802	0.282434	0	0.562428	0.141079	0.430993	0.0269095
419	BHR	Bahrain	1981	0.236903	0.266398	0.19892	0.281187	0	0.561537	0.140456	0.42909	0.0267907
419	BHR	Bahrain	1982	0.248616	0.276925	0.211399	0.298826	0	0.572741	0.149267	0.456007	0.0284713
419	BHR	Bahrain	1983	0.265677	0.291914	0.229921	0.325008	0	0.586891	0.162345	0.495962	0.0309659
419	BHR	Bahrain	1984	0.268574	0.294931	0.232594	0.33032	0	0.589671	0.17552	0.488723	0.0309659
419	BHR	Bahrain	1985	0.272525	0.293176	0.242109	0.327244	0	0.588031	0.207185	0.480988	0.0309659
419	BHR	Bahrain	1986	0.316875	0.329427	0.292969	0.39562	0	0.613748	0.273429	0.551802	0.0408666
419	BHR	Bahrain	1987	0.324619	0.307149	0.330458	0.321295	0	0.652326	0.329915	0.593809	0.0493091
419	BHR	Bahrain	1988	0.287691	0.2814	0.283674	0.25664	0	0.661144	0.272906	0.523446	0.0407885
419	BHR	Bahrain	1989	0.278289	0.268046	0.278562	0.241403	0	0.634916	0.266248	0.516329	0.0397934
419	BHR	Bahrain	1990	0.263987	0.260862	0.257653	0.223637	0	0.636916	0.239016	0.487218	0.0357232
419	BHR	Bahrain	1991	0.289336	0.320373	0.247932	0.274919	0	0.781773	0.226355	0.473683	0.0338309
419	BHR	Bahrain	1992	0.260353	0.309872	0.201505	0.282646	0	0.72797	0.165885	0.409042	0.0247932
419	BHR	Bahrain	1993	0.273122	0.319714	0.216745	0.313262	0	0.714662	0.206131	0.409042	0.0247932
419	BHR	Bahrain	1994	0.296366	0.337387	0.244726	0.331525	0	0.752575	0.289606	0.393928	0.028634
419	BHR	Bahrain	1995	0.339068	0.333492	0.332495	0.322225	0	0.753098	0.437376	0.480581	0.0416148
419	BHR	Bahrain	1996	0.354854	0.333127	0.363867	0.327063	0	0.743538	0.492293	0.509032	0.0462938
419	BHR	Bahrain	1997	0.449633	0.339142	0.544014	0.345855	0	0.735267	0.610736	0.903062	0.0755604
419	BHR	Bahrain	1998	0.485908	0.357799	0.596607	0.394048	0	0.726616	0.663411	0.97602	0.105105
419	BHR	Bahrain	1999	0.448593	0.353764	0.527348	0.391077	0	0.715944	0.687984	0.75835	0.0767967
419	BHR	Bahrain	2000	0.409733	0.335026	0.46976	0.343295	0	0.723589	0.599661	0.713461	0.0457348
419	BHR	Bahrain	2001	0.40685	0.3411	0.458024	0.36099	0	0.717394	0.609135	0.675331	0.0358181
419	BHR	Bahrain	2002	0.401068	0.345714	0.442051	0.397379	0	0.674061	0.601366	0.634608	0.0358181
419	BHR	Bahrain	2003	0.40078	0.349658	0.437542	0.387194	0	0.706527	0.691909	0.514959	0.0342007
419	BHR	Bahrain	2004	0.448209	0.352377	0.527982	0.387758	0	0.716143	0.740223	0.746129	0.0284087
419	BHR	Bahrain	2005	0.477168	0.346789	0.590449	0.358708	0	0.743338	0.760382	0.896326	0.0499219
419	BHR	Bahrain	2006	0.469547	0.349918	0.572352	0.35642	0	0.759348	0.772387	0.795263	0.0807111
419	BHR	Bahrain	2007	0.449082	0.333256	0.548818	0.392847	0	0.633293	0.76045	0.768417	0.0476061
419	BHR	Bahrain	2008	0.444746	0.381565	0.491991	0.448498	0	0.727278	0.700277	0.581993	0.128937
419	BHR	Bahrain	2009	0.408382	0.357254	0.444877	0.443216	0	0.641726	0.658503	0.576244	0.0353916
419	BHR	Bahrain	2010	0.450543	0.368973	0.51597	0.419095	0	0.727859	0.681613	0.788491	0.0176949
419	BHR	Bahrain	2011	0.405327	0.348222	0.447909	0.375954	0	0.719874	0.63221	0.640231	0.0116168
419	BHR	Bahrain	2012	0.426242	0.343624	0.493587	0.347378	0	0.750118	0.595801	0.82607	0.0116168
419	BHR	Bahrain	2013	0.392454	0.334215	0.436632	0.320174	0	0.759362	0.563735	0.686019	0.0116168
419	BHR	Bahrain	2014	0.427883	0.328149	0.512286	0.304892	0	0.761523	0.615887	0.832657	0.0401508
419	BHR	Bahrain	2015	0.394829	0.342174	0.433338	0.340568	0	0.755949	0.554694	0.679301	0.0188537
419	BHR	Bahrain	2016	0.37499	0.33758	0.398963	0.341907	0	0.735847	0.559325	0.563045	0.0222562
419	BHR	Bahrain	2017	0.434589	0.330054	0.523553	0.320133	0	0.743265	0.580002	0.91834	0.0320161
419	BHR	Bahrain	2018	0.424665	0.326055	0.50806	0.311036	0	0.743046	0.587188	0.839035	0.0547602
419	BHR	Bahrain	2019	0.419781	0.322013	0.502508	0.301052	0	0.744152	0.648523	0.768661	0.0348857
419	BHR	Bahrain	2020	0.410757	0.322013	0.484783	0.301052	0	0.744152	0.658516	0.706501	0.029744
513	BGD	Bangladesh	1980	0.131439	0.211563	0.0466067	0.0116331	0.0663383	0.691419	0.00392921	0.106438	0.0351265
513	BGD	Bangladesh	1981	0.133877	0.213926	0.0490315	0.0136597	0.0697896	0.691419	0.00413364	0.111976	0.036954
513	BGD	Bangladesh	1982	0.134755	0.214783	0.0498992	0.0144115	0.0710247	0.691419	0.00420679	0.113957	0.037608
513	BGD	Bangladesh	1983	0.138615	0.218672	0.0535921	0.018167	0.076281	0.691419	0.00451812	0.122391	0.0403912
513	BGD	Bangladesh	1984	0.143621	0.223919	0.0581781	0.0237938	0.0828086	0.691419	0.00490475	0.132864	0.0438476
513	BGD	Bangladesh	1985	0.145802	0.22624	0.0601409	0.0263763	0.0856024	0.691419	0.00507022	0.137347	0.0453269
513	BGD	Bangladesh	1986	0.145327	0.225735	0.0597112	0.025819	0.0849908	0.691419	0.005034	0.136366	0.0450031
513	BGD	Bangladesh	1987	0.143338	0.223523	0.0580167	0.0268419	0.0825789	0.685133	0.00489114	0.132496	0.043726
513	BGD	Bangladesh	1988	0.145269	0.225631	0.059702	0.0293253	0.0849776	0.685133	0.00503322	0.136344	0.0449961
513	BGD	Bangladesh	1989	0.147627	0.228246	0.061718	0.0325112	0.0878472	0.685133	0.00520318	0.140949	0.0465156
513	BGD	Bangladesh	1990	0.149549	0.230303	0.0634375	0.032685	0.0902946	0.688739	0.00534815	0.144875	0.0478115
513	BGD	Bangladesh	1991	0.157269	0.237719	0.0711846	0.034817	0.101322	0.695531	0.00600127	0.162568	0.0536503
513	BGD	Bangladesh	1992	0.13205	0.205074	0.0542945	0.0332634	0.0772809	0.611508	0.00457734	0.123995	0.0409206
513	BGD	Bangladesh	1993	0.124498	0.192308	0.0522286	0.0350205	0.0743403	0.563869	0.00440317	0.119277	0.0393636
513	BGD	Bangladesh	1994	0.13738	0.187049	0.0827892	0.0373594	0.0717141	0.543895	0.00944919	0.119277	0.130348
513	BGD	Bangladesh	1995	0.141628	0.196297	0.0818846	0.045693	0.0722133	0.564954	0.0150779	0.143431	0.0961621
513	BGD	Bangladesh	1996	0.149868	0.182515	0.11185	0.0480598	0.0774678	0.49865	0.0471209	0.153429	0.142632
513	BGD	Bangladesh	1997	0.169871	0.192439	0.141217	0.0511326	0.0801263	0.527583	0.0199657	0.168143	0.253596
513	BGD	Bangladesh	1998	0.229803	0.197654	0.253719	0.0524322	0.0809252	0.544323	0.0193887	0.166185	0.613553
513	BGD	Bangladesh	1999	0.247566	0.18968	0.296581	0.0521978	0.0843792	0.507965	0.0163623	0.154221	0.76547
513	BGD	Bangladesh	2000	0.212625	0.197758	0.219874	0.0551699	0.081005	0.539982	0.0183203	0.147076	0.526776
513	BGD	Bangladesh	2001	0.187456	0.214602	0.153594	0.061148	0.0835955	0.591025	0.00747652	0.146964	0.329443
513	BGD	Bangladesh	2002	0.196848	0.210231	0.176412	0.0672738	0.0837156	0.563531	0.0684956	0.146066	0.329443
513	BGD	Bangladesh	2003	0.202367	0.222052	0.175431	0.068899	0.0805996	0.611925	0.0684193	0.14309	0.329443
513	BGD	Bangladesh	2004	0.184017	0.187143	0.174298	0.0738112	0.0808938	0.467549	0.0683366	0.139646	0.329443
513	BGD	Bangladesh	2005	0.155568	0.232221	0.0733405	0.0781201	0.0806	0.635906	0.0135219	0.137527	0.076899
513	BGD	Bangladesh	2006	0.135011	0.188147	0.0770378	0.0870501	0.0816187	0.44795	0.0174995	0.14544	0.0758162
513	BGD	Bangladesh	2007	0.142606	0.187697	0.0924058	0.089916	0.0827057	0.439561	0.0316728	0.152845	0.100053
513	BGD	Bangladesh	2008	0.182641	0.241923	0.116815	0.0956236	0.0847289	0.63723	0.0387622	0.167717	0.153933
513	BGD	Bangladesh	2009	0.199398	0.250687	0.140965	0.10079	0.0891303	0.65522	0.0608372	0.232778	0.137969
513	BGD	Bangladesh	2010	0.224988	0.258246	0.183668	0.11341	0.0957297	0.652311	0.106693	0.306541	0.143484
513	BGD	Bangladesh	2011	0.209649	0.265008	0.146779	0.114488	0.105178	0.660972	0.0983311	0.285702	0.057564
513	BGD	Bangladesh	2012	0.192277	0.234955	0.14271	0.112606	0.108966	0.541059	0.100367	0.270578	0.057564
513	BGD	Bangladesh	2013	0.203211	0.271459	0.127682	0.107314	0.115016	0.681668	0.0900343	0.263143	0.0298206
513	BGD	Bangladesh	2014	0.255075	0.26958	0.231432	0.10967	0.120906	0.660556	0.138619	0.278706	0.285061
513	BGD	Bangladesh	2015	0.246042	0.270687	0.212582	0.108962	0.128543	0.653282	0.115658	0.274989	0.256587
513	BGD	Bangladesh	2016	0.249908	0.266947	0.223915	0.108212	0.133832	0.631179	0.112886	0.301911	0.268556
513	BGD	Bangladesh	2017	0.284391	0.275439	0.283154	0.112768	0.136561	0.651937	0.134357	0.352345	0.379612
513	BGD	Bangladesh	2018	0.251414	0.279655	0.214164	0.111094	0.140405	0.664709	0.0988642	0.298944	0.257465
513	BGD	Bangladesh	2019	0.247344	0.280945	0.20488	0.107202	0.143272	0.67148	0.0787957	0.299509	0.251541
513	BGD	Bangladesh	2020	0.243872	0.282949	0.196057	0.107015	0.148059	0.671577	0.0957053	0.297578	0.205149
316	BRB	Barbados	1980	0.241293	0.331626	0.142314	0.329861	0.129709	0.516196	0.0592433	0.35851	0.0164056
316	BRB	Barbados	1981	0.262888	0.358692	0.157665	0.365442	0.1437	0.538054	0.0656338	0.397181	0.0181753
316	BRB	Barbados	1982	0.256845	0.353068	0.151419	0.373692	0.138007	0.511833	0.0630334	0.381445	0.0174551
316	BRB	Barbados	1983	0.25455	0.352706	0.147274	0.39226	0.134229	0.485484	0.061308	0.371004	0.0169774
316	BRB	Barbados	1984	0.240752	0.334566	0.138311	0.369316	0.12606	0.467293	0.0575768	0.348424	0.0159441
316	BRB	Barbados	1985	0.245826	0.339893	0.142952	0.366911	0.13029	0.484965	0.0595088	0.360116	0.0164791
316	BRB	Barbados	1986	0.247387	0.341972	0.143937	0.360541	0.133177	0.498939	0.0621114	0.360116	0.0164791
316	BRB	Barbados	1987	0.262446	0.341961	0.173527	0.373384	0.130816	0.481223	0.0748797	0.434146	0.0198668
316	BRB	Barbados	1988	0.283436	0.348552	0.208164	0.387724	0.132791	0.479387	0.104229	0.5	0.0276536
316	BRB	Barbados	1989	0.279777	0.358086	0.191444	0.404917	0.136293	0.481626	0.0826112	0.478972	0.0219181
316	BRB	Barbados	1990	0.250658	0.360627	0.131709	0.409946	0.137134	0.481626	0.0568343	0.329521	0.0150791
316	BRB	Barbados	1991	0.256288	0.372409	0.130985	0.461799	0.134855	0.443911	0.0549233	0.329521	0.0150791
316	BRB	Barbados	1992	0.255943	0.366712	0.136004	0.484901	0.128394	0.393688	0.0570278	0.342147	0.0156568
316	BRB	Barbados	1993	0.263098	0.372448	0.144321	0.5023	0.126374	0.390059	0.0605153	0.36307	0.0166143
316	BRB	Barbados	1994	0.27806	0.378021	0.168136	0.517226	0.128582	0.382891	0.0871212	0.40892	0.0136593
316	BRB	Barbados	1995	0.295299	0.420653	0.159364	0.52848	0.136303	0.516655	0.081099	0.394392	0.00780864
316	BRB	Barbados	1996	0.290626	0.400485	0.170354	0.479655	0.129811	0.531353	0.108357	0.394392	0.00992988
316	BRB	Barbados	1997	0.303502	0.408782	0.187348	0.481664	0.130685	0.558744	0.140539	0.394392	0.0251985
316	BRB	Barbados	1998	0.31074	0.405586	0.204761	0.473064	0.126644	0.567559	0.193195	0.389246	0.0224067
316	BRB	Barbados	1999	0.315182	0.41467	0.204402	0.488814	0.12985	0.570976	0.205742	0.389246	0.00617784
316	BRB	Barbados	2000	0.318524	0.423244	0.202391	0.503826	0.134048	0.571995	0.176638	0.389246	0.0347917
316	BRB	Barbados	2001	0.347306	0.483909	0.198259	0.579906	0.143051	0.66454	0.188902	0.389246	0.00691993
316	BRB	Barbados	2002	0.369567	0.527838	0.198055	0.61653	0.152276	0.758123	0.188364	0.389246	0.00691993
316	BRB	Barbados	2003	0.381594	0.551847	0.197667	0.621755	0.163615	0.823646	0.187341	0.389246	0.00691993
316	BRB	Barbados	2004	0.36145	0.506217	0.203732	0.638321	0.166497	0.613675	0.213358	0.377412	0.00691993
316	BRB	Barbados	2005	0.370987	0.524733	0.203949	0.661403	0.165442	0.648511	0.213929	0.377412	0.00691993
316	BRB	Barbados	2006	0.415088	0.613644	0.201659	0.666889	0.348967	0.677926	0.211353	0.373304	0.00691993
316	BRB	Barbados	2007	0.374366	0.536077	0.199241	0.593489	0.359674	0.482265	0.204967	0.373304	0.00691993
316	BRB	Barbados	2008	0.36976	0.530073	0.196199	0.500945	0.379092	0.582279	0.196934	0.373304	0.00691993
316	BRB	Barbados	2009	0.38785	0.559404	0.2024	0.562025	0.373792	0.602257	0.217717	0.368089	0.00691993
316	BRB	Barbados	2010	0.404475	0.597712	0.196746	0.6484	0.371813	0.608975	0.192767	0.368089	0.0189681
316	BRB	Barbados	2011	0.434969	0.597849	0.256503	0.640593	0.366724	0.631156	0.34183	0.365946	0.0316678
316	BRB	Barbados	2012	0.434163	0.586788	0.265982	0.638499	0.391835	0.549738	0.367721	0.364931	0.0316678
316	BRB	Barbados	2013	0.478697	0.663124	0.277119	0.740136	0.378828	0.696928	0.397131	0.364931	0.0316678
316	BRB	Barbados	2014	0.473593	0.683885	0.246331	0.769777	0.422954	0.653927	0.315825	0.364931	0.0316678
316	BRB	Barbados	2015	0.44886	0.607662	0.273975	0.693157	0.34071	0.624267	0.390337	0.363147	0.0316678
316	BRB	Barbados	2016	0.43077	0.588289	0.257816	0.674797	0.286798	0.670025	0.348051	0.362688	0.0316678
316	BRB	Barbados	2017	0.436076	0.597573	0.258954	0.672784	0.308027	0.673997	0.351056	0.362688	0.0316678
316	BRB	Barbados	2018	0.399482	0.560283	0.224368	0.672104	0.306479	0.532865	0.282802	0.362688	0.00390883
316	BRB	Barbados	2019	0.390073	0.552516	0.213653	0.677877	0.303838	0.497389	0.253588	0.362688	0.00500907
316	BRB	Barbados	2020	0.397645	0.562205	0.218837	0.677877	0.289273	0.559371	0.269134	0.362688	0.00277912
913	BLR	Belarus	1980	0	0	0	0	0	0	0	0	0
913	BLR	Belarus	1981	0	0	0	0	0	0	0	0	0
913	BLR	Belarus	1982	0	0	0	0	0	0	0	0	0
913	BLR	Belarus	1983	0	0	0	0	0	0	0	0	0
913	BLR	Belarus	1984	0	0	0	0	0	0	0	0	0
913	BLR	Belarus	1985	0	0	0	0	0	0	0	0	0
913	BLR	Belarus	1986	0	0	0	0	0	0	0	0	0
913	BLR	Belarus	1987	0	0	0	0	0	0	0	0	0
913	BLR	Belarus	1988	0	0	0	0	0	0	0	0	0
913	BLR	Belarus	1989	0	0	0	0	0	0	0	0	0
913	BLR	Belarus	1990	0	0	0	0	0	0	0	0	0
913	BLR	Belarus	1991	0	0	0	0	0	0	0	0	0
913	BLR	Belarus	1992	0	0	0	0	0	0	0	0	0
913	BLR	Belarus	1993	0.112868	0.204394	0.0172976	0.0250891	0.0394701	0.685825	0.00486022	0.012126	0.036766
913	BLR	Belarus	1994	0.0882828	0.159071	0.0143312	0.0207865	0.0327012	0.528313	0.00402672	0.0100465	0.0304609
913	BLR	Belarus	1995	0.0347558	0.0546371	0.0136292	0.0197683	0.0310994	0.126995	0.00382948	0.0095544	0.0289688
913	BLR	Belarus	1996	0.0265658	0.0393258	0.012854	0.0186439	0.0293305	0.0723627	0.00361166	0.00901095	0.0273211
913	BLR	Belarus	1997	0.05012	0.0849755	0.0134686	0.0195354	0.030733	0.245859	0.00378436	0.00944183	0.0286275
913	BLR	Belarus	1998	0.0741543	0.131942	0.0137095	0.0198848	0.0312826	0.42681	0.00385204	0.00961068	0.0291395
913	BLR	Belarus	1999	0.042832	0.0686983	0.015431	0.0298874	0.0352107	0.157713	0.00433573	0.0108175	0.0327984
913	BLR	Belarus	2000	0.0608875	0.10241	0.0171838	0.0365823	0.0392103	0.27072	0.00482822	0.0120462	0.036524
913	BLR	Belarus	2001	0.0684889	0.1168	0.0177234	0.04026	0.0404417	0.318377	0.00497985	0.0124245	0.037671
913	BLR	Belarus	2002	0.0751884	0.128634	0.0190491	0.0398142	0.0434665	0.360042	0.00535232	0.0133538	0.0404886
913	BLR	Belarus	2003	0.0922302	0.160841	0.0203145	0.0434643	0.0463541	0.474191	0.00570789	0.014241	0.0431784
913	BLR	Belarus	2004	0.0962368	0.169104	0.0199214	0.0549969	0.053025	0.475725	0.00466963	0.014241	0.0431784
913	BLR	Belarus	2005	0.129818	0.230012	0.0249722	0.0563279	0.0729112	0.676865	0.00585356	0.0178516	0.0541257
913	BLR	Belarus	2006	0.117152	0.200635	0.0294718	0.062331	0.0885583	0.526479	0.00826801	0.0206642	0.0626536
913	BLR	Belarus	2007	0.1728	0.217275	0.122133	0.0698596	0.118264	0.528798	0.244269	0.030971	0.0626536
913	BLR	Belarus	2008	0.185375	0.234094	0.130014	0.0780223	0.138849	0.545988	0.243505	0.0618291	0.0572432
913	BLR	Belarus	2009	0.196746	0.255369	0.131073	0.0961873	0.152725	0.574863	0.244361	0.0618291	0.0595747
913	BLR	Belarus	2010	0.18594	0.249909	0.115308	0.105395	0.172795	0.504605	0.244677	0.0102946	0.0614996
913	BLR	Belarus	2011	0.116674	0.182267	0.0469008	0.0978266	0.187334	0.230268	0.0605785	0.0102946	0.0656368
913	BLR	Belarus	2012	0.155101	0.275391	0.0292542	0.0671953	0.209453	0.606635	0.0173721	0.0102946	0.0615521
913	BLR	Belarus	2013	0.15607	0.280038	0.0265094	0.0750345	0.231534	0.574581	0.0148193	0.0102946	0.0559053
913	BLR	Belarus	2014	0.164098	0.296905	0.025411	0.0715813	0.247492	0.619246	0.013657	0.0102946	0.0538148
913	BLR	Belarus	2015	0.160275	0.301121	0.0136858	0.0768271	0.250817	0.621236	0.01122	0.0102946	0.0195092
913	BLR	Belarus	2016	0.166722	0.312663	0.0148066	0.0763856	0.249546	0.668944	0.0151726	0.0102946	0.0183156
913	BLR	Belarus	2017	0.156129	0.291506	0.0151577	0.0757953	0.25108	0.585184	0.0160999	0.0102946	0.0183156
913	BLR	Belarus	2018	0.153199	0.286472	0.0144369	0.0769021	0.243222	0.576896	0.0141963	0.0102946	0.0183156
913	BLR	Belarus	2019	0.159656	0.297416	0.0161756	0.0800366	0.247833	0.606429	0.0182922	0.0108812	0.0183156
913	BLR	Belarus	2020	0.154678	0.286233	0.0175813	0.0839333	0.251856	0.549702	0.0220046	0.0108812	0.0183156
124	BEL	Belgium	1980	0.121089	0.195843	0.0419972	0.124207	0.199072	0.218976	0.022772	0.0107696	0.0950442
124	BEL	Belgium	1981	0.127458	0.205581	0.0447688	0.130247	0.208752	0.230459	0.0239615	0.02139	0.0916236
124	BEL	Belgium	1982	0.183308	0.298306	0.0617429	0.18533	0.297035	0.350389	0.0301215	0.0106156	0.14907
124	BEL	Belgium	1983	0.214047	0.350772	0.0696529	0.219327	0.351524	0.405901	0.0408575	0.0210735	0.150653
124	BEL	Belgium	1984	0.229892	0.376796	0.0747506	0.236784	0.379502	0.430848	0.0508783	0.0314156	0.144282
124	BEL	Belgium	1985	0.299842	0.482731	0.10621	0.314677	0.504345	0.502589	0.0836353	0.104249	0.130786
124	BEL	Belgium	1986	0.360627	0.579364	0.128969	0.389232	0.623838	0.552749	0.111763	0.114591	0.158731
124	BEL	Belgium	1987	0.424767	0.649551	0.184763	0.444663	0.712679	0.583604	0.122259	0.197967	0.238572
124	BEL	Belgium	1988	0.405933	0.638963	0.158358	0.444663	0.712679	0.542473	0.142443	0.156111	0.172979
124	BEL	Belgium	1989	0.443033	0.703286	0.166906	0.491037	0.787004	0.590054	0.175029	0.176705	0.140013
124	BEL	Belgium	1990	0.455603	0.7285	0.166382	0.520662	0.805222	0.607684	0.140794	0.21814	0.137412
124	BEL	Belgium	1991	0.450343	0.715631	0.168919	0.503862	0.795374	0.602433	0.16436	0.217916	0.117356
124	BEL	Belgium	1992	0.442049	0.689858	0.1784	0.478662	0.76717	0.591878	0.154033	0.228007	0.14963
124	BEL	Belgium	1993	0.466374	0.720426	0.195612	0.515121	0.801974	0.591078	0.220146	0.186359	0.167109
124	BEL	Belgium	1994	0.500899	0.748448	0.235403	0.550068	0.822461	0.606859	0.244498	0.258746	0.190636
124	BEL	Belgium	1995	0.494497	0.750573	0.220702	0.555936	0.8259	0.59949	0.254081	0.20706	0.184947
124	BEL	Belgium	1996	0.508734	0.761387	0.237853	0.566822	0.832282	0.612504	0.307748	0.155463	0.227309
124	BEL	Belgium	1997	0.537332	0.765573	0.28984	0.577155	0.83834	0.601245	0.376916	0.207244	0.256611
124	BEL	Belgium	1998	0.576864	0.768762	0.364298	0.589567	0.845615	0.580579	0.565293	0.176061	0.29823
124	BEL	Belgium	1999	0.602813	0.776788	0.40724	0.584402	0.85784	0.600024	0.531332	0.310382	0.338949
124	BEL	Belgium	2000	0.598906	0.792226	0.384126	0.635296	0.845499	0.594944	0.561635	0.279	0.260998
124	BEL	Belgium	2001	0.612209	0.817863	0.38462	0.630471	0.851849	0.692049	0.538218	0.288407	0.281164
124	BEL	Belgium	2002	0.588145	0.77127	0.383947	0.596775	0.819838	0.621275	0.498784	0.246187	0.36935
124	BEL	Belgium	2003	0.588843	0.786849	0.369739	0.598356	0.838676	0.64765	0.498708	0.275892	0.294135
124	BEL	Belgium	2004	0.623741	0.803836	0.421298	0.609742	0.872378	0.638136	0.563973	0.315363	0.33928
124	BEL	Belgium	2005	0.6484	0.820551	0.453018	0.64018	0.870985	0.65416	0.578119	0.283093	0.455795
124	BEL	Belgium	2006	0.681279	0.831044	0.507103	0.660825	0.868923	0.663617	0.683345	0.361428	0.421419
124	BEL	Belgium	2007	0.734726	0.830374	0.612753	0.648619	0.88488	0.654889	0.74936	0.298611	0.741383
124	BEL	Belgium	2008	0.71337	0.765376	0.635805	0.566078	0.888849	0.534704	0.655854	0.226803	1
124	BEL	Belgium	2009	0.682588	0.81289	0.527828	0.666048	0.887819	0.552714	0.675683	0.273692	0.585606
124	BEL	Belgium	2010	0.665935	0.835812	0.472197	0.652838	0.9073	0.631438	0.697502	0.164736	0.493415
124	BEL	Belgium	2011	0.66532	0.816555	0.490248	0.626954	0.904574	0.604759	0.646237	0.220453	0.555767
124	BEL	Belgium	2012	0.655267	0.812047	0.475008	0.63181	0.897743	0.590491	0.706778	0.238791	0.415933
124	BEL	Belgium	2013	0.662898	0.804977	0.497067	0.637597	0.884393	0.575597	0.706371	0.343346	0.380233
124	BEL	Belgium	2014	0.640516	0.814489	0.443593	0.665414	0.853158	0.617928	0.647206	0.276258	0.349734
124	BEL	Belgium	2015	0.683611	0.818071	0.524657	0.691323	0.834128	0.620032	0.77365	0.379968	0.349734
124	BEL	Belgium	2016	0.648277	0.806711	0.466615	0.687028	0.804184	0.633182	0.733023	0.246653	0.349734
124	BEL	Belgium	2017	0.688459	0.816887	0.535364	0.739173	0.780347	0.624772	0.762358	0.42679	0.349734
124	BEL	Belgium	2018	0.664866	0.779799	0.526111	0.713683	0.724531	0.616894	0.676057	0.5	0.349734
124	BEL	Belgium	2019	0.658217	0.764425	0.528425	0.734935	0.667838	0.616153	0.682169	0.5	0.349734
124	BEL	Belgium	2020	0.64076	0.782125	0.476436	0.789044	0.667838	0.593825	0.696072	0.32107	0.349734
339	BLZ	Belize	1980	0.234847	0.452444	0.00883566	0.0877442	0.513173	0.752207	0.0233342	0	0
339	BLZ	Belize	1981	0.254931	0.491891	0.00883566	0.0989106	0.57848	0.777498	0.0233342	0	0
339	BLZ	Belize	1982	0.287267	0.555405	0.00883566	0.117388	0.686548	0.8125	0.0233342	0	0
339	BLZ	Belize	1983	0.29385	0.568336	0.00883566	0.121167	0.708649	0.819432	0.0233342	0	0
339	BLZ	Belize	1984	0.239937	0.462441	0.00883566	0.107632	0.540624	0.711682	0.0233342	0	0
339	BLZ	Belize	1985	0.245237	0.472851	0.00883566	0.112557	0.548625	0.730458	0.0233342	0	0
339	BLZ	Belize	1986	0.243492	0.469424	0.00883566	0.102723	0.545004	0.739752	0.0233342	0	0
339	BLZ	Belize	1987	0.205709	0.396258	0.00778976	0.107509	0.441731	0.620073	0.020572	0	0
339	BLZ	Belize	1988	0.200605	0.386489	0.00753372	0.12286	0.427212	0.580545	0.0198959	0	0
339	BLZ	Belize	1989	0.186944	0.36023	0.00695973	0.124365	0.394663	0.530408	0.01838	0	0
339	BLZ	Belize	1990	0.188446	0.36312	0.0070203	0.1273	0.398098	0.530954	0.01854	0	0
339	BLZ	Belize	1991	0.19793	0.381375	0.00739259	0.145541	0.419209	0.535875	0.0195232	0	0
339	BLZ	Belize	1992	0.189385	0.36494	0.00704507	0.140324	0.399503	0.513746	0.0186054	0	0
339	BLZ	Belize	1993	0.185736	0.357915	0.00690116	0.134776	0.391342	0.509439	0.0182253	0	0
339	BLZ	Belize	1994	0.186596	0.359571	0.00693469	0.136389	0.393243	0.509977	0.0183139	0	0
339	BLZ	Belize	1995	0.185331	0.357141	0.00688195	0.137576	0.390252	0.503536	0.0181746	0	0
339	BLZ	Belize	1996	0.17305	0.333477	0.00642234	0.142457	0.364189	0.446954	0.0169608	0	0
339	BLZ	Belize	1997	0.179671	0.346242	0.00666193	0.15396	0.377776	0.454468	0.0175936	0	0
339	BLZ	Belize	1998	0.180603	0.348078	0.00665622	0.162564	0.377452	0.447659	0.0175785	0	0
339	BLZ	Belize	1999	0.186356	0.359231	0.00680506	0.182469	0.385892	0.443366	0.0179716	0	0
339	BLZ	Belize	2000	0.190364	0.367022	0.00688556	0.196915	0.390457	0.441684	0.0181841	0	0
339	BLZ	Belize	2001	0.182396	0.351819	0.00643746	0.22209	0.365047	0.382713	0.0170007	0	0
339	BLZ	Belize	2002	0.189546	0.365569	0.00673166	0.242801	0.38173	0.37338	0.0177777	0	0
339	BLZ	Belize	2003	0.202412	0.388737	0.00883566	0.253259	0.401526	0.412688	0.0233342	0	0
339	BLZ	Belize	2004	0.206635	0.397031	0.00883566	0.253264	0.413398	0.42506	0.0233342	0	0
339	BLZ	Belize	2005	0.213917	0.411334	0.00883566	0.243058	0.416625	0.492411	0.0233342	0	0
339	BLZ	Belize	2006	0.221053	0.42535	0.00883566	0.250668	0.401422	0.55946	0.0233342	0	0
339	BLZ	Belize	2007	0.22998	0.447377	0.00434333	0.266218	0.441187	0.552389	0.0114703	0	0
339	BLZ	Belize	2008	0.242852	0.472882	0.00412023	0.266762	0.454427	0.628426	0.0108812	0	0
339	BLZ	Belize	2009	0.234381	0.456144	0.00422002	0.27024	0.449556	0.565687	0.0111447	0	0
339	BLZ	Belize	2010	0.242471	0.472239	0.00401533	0.257633	0.446954	0.653786	0.0106041	0	0
339	BLZ	Belize	2011	0.218897	0.426152	0.00379936	0.248544	0.4439	0.495153	0.0100338	0	0
339	BLZ	Belize	2012	0.214854	0.418731	0.00327861	0.241316	0.431146	0.499807	0.00865852	0	0
339	BLZ	Belize	2013	0.215351	0.419813	0.00317395	0.238731	0.447404	0.481188	0.00838212	0	0
339	BLZ	Belize	2014	0.21281	0.415001	0.00299492	0.23875	0.440661	0.473732	0.00790931	0	0
339	BLZ	Belize	2015	0.209942	0.409367	0.00299492	0.238255	0.41212	0.500385	0.00790931	0	0
339	BLZ	Belize	2016	0.209351	0.408205	0.00299492	0.239589	0.403865	0.507424	0.00790931	0	0
339	BLZ	Belize	2017	0.203162	0.396049	0.00299492	0.232879	0.392384	0.490685	0.00790931	0	0
339	BLZ	Belize	2018	0.208402	0.406341	0.00299492	0.241764	0.413044	0.481179	0.00790931	0	0
339	BLZ	Belize	2019	0.209735	0.40896	0.00299492	0.261853	0.385846	0.502995	0.00790931	0	0
339	BLZ	Belize	2020	0.225154	0.439245	0.00299492	0.286638	0.407624	0.542519	0.00790931	0	0
638	BEN	Benin	1980	0.138874	0.259825	0.0129469	0.0676593	0.0227955	0.857371	0.0341915	0	0
638	BEN	Benin	1981	0.15086	0.280977	0.015337	0.0801499	0.0270037	0.911482	0.0405036	0	0
638	BEN	Benin	1982	0.163855	0.302678	0.0191615	0.100137	0.0337376	0.950883	0.0506039	0	0
638	BEN	Benin	1983	0.161279	0.298363	0.0184167	0.0962442	0.0324262	0.942864	0.0486368	0	0
638	BEN	Benin	1984	0.144327	0.268988	0.0144945	0.0757471	0.0255204	0.874799	0.0382786	0	0
638	BEN	Benin	1985	0.154039	0.285734	0.0168249	0.0879258	0.0296236	0.912491	0.0444331	0	0
638	BEN	Benin	1986	0.149195	0.277463	0.0155816	0.0814283	0.0274345	0.894958	0.0411497	0	0
638	BEN	Benin	1987	0.143409	0.267235	0.0144456	0.0754913	0.0254342	0.86856	0.0381494	0	0
638	BEN	Benin	1988	0.148533	0.276278	0.0154647	0.0808175	0.0272287	0.891728	0.040841	0	0
638	BEN	Benin	1989	0.124914	0.233624	0.0117295	0.0612973	0.020652	0.769876	0.0309765	0	0
638	BEN	Benin	1990	0.120325	0.225295	0.0110434	0.0577121	0.0194441	0.745577	0.0291647	0	0
638	BEN	Benin	1991	0.10268	0.192798	0.00888189	0.0464161	0.0156383	0.644709	0.0234563	0	0
638	BEN	Benin	1992	0.0869279	0.164001	0.0067403	0.0352242	0.0118676	0.55798	0.0178005	0	0
638	BEN	Benin	1993	0.0688396	0.129918	0.00529509	0.0317245	0.00932303	0.435717	0.0139839	0	0
638	BEN	Benin	1994	0.0803198	0.152954	0.00480724	0.0255033	0.00846407	0.53712	0.0126955	0	0
638	BEN	Benin	1995	0.103391	0.197452	0.00562613	0.0239355	0.0099059	0.710215	0.0148581	0	0
638	BEN	Benin	1996	0.0983361	0.186663	0.00648528	0.0272592	0.0114186	0.66018	0.017127	0	0
638	BEN	Benin	1997	0.0961834	0.184396	0.00452463	0.0239196	0.0119881	0.656041	0.0119491	0	0
638	BEN	Benin	1998	0.0957661	0.183435	0.00466564	0.026888	0.0123617	0.646687	0.0123215	0	0
638	BEN	Benin	1999	0.0894254	0.170775	0.00487145	0.0306268	0.012907	0.5903	0.0128651	0	0
638	BEN	Benin	2000	0.0912599	0.174395	0.00485495	0.0307101	0.0128632	0.604295	0.0128215	0	0
638	BEN	Benin	2001	0.100906	0.195	0.00319701	0.0299977	0.0129881	0.685331	0.00844302	0	0
638	BEN	Benin	2002	0.0871907	0.168073	0.00318472	0.028767	0.0129381	0.582879	0.00841056	0	0
638	BEN	Benin	2003	0.0801975	0.154319	0.00320269	0.0342473	0.0130112	0.5201	0.00845802	0	0
638	BEN	Benin	2004	0.0852802	0.163994	0.00351047	0.0331722	0.0142615	0.557408	0.00927083	0	0
638	BEN	Benin	2005	0.0908753	0.1747	0.00379488	0.0354731	0.0164903	0.591397	0.0100219	0	0
638	BEN	Benin	2006	0.080823	0.154723	0.00402748	0.038938	0.0244898	0.494587	0.0106362	0	0
638	BEN	Benin	2007	0.0966677	0.185463	0.00440866	0.043417	0.0304136	0.596566	0.0116429	0	0
638	BEN	Benin	2008	0.101849	0.19523	0.00481861	0.0455869	0.0365723	0.620561	0.0127255	0	0
638	BEN	Benin	2009	0.100432	0.192225	0.00504039	0.0494537	0.0423224	0.592768	0.0133112	0	0
638	BEN	Benin	2010	0.103429	0.197896	0.00525519	0.0512342	0.0456513	0.606238	0.0138785	0	0
638	BEN	Benin	2011	0.105938	0.202753	0.00532647	0.0514578	0.0498283	0.617748	0.0140667	0	0
638	BEN	Benin	2012	0.0909262	0.173129	0.00546569	0.0472271	0.0529189	0.504618	0.0144344	0	0
638	BEN	Benin	2013	0.108731	0.207309	0.00625622	0.0518458	0.0577692	0.62152	0.0165221	0	0
638	BEN	Benin	2014	0.116196	0.221797	0.00643246	0.0498554	0.0590729	0.678974	0.0169875	0	0
638	BEN	Benin	2015	0.109388	0.208798	0.00605743	0.0512845	0.0615776	0.621886	0.0159971	0	0
638	BEN	Benin	2016	0.111236	0.212273	0.00621319	0.0543078	0.0623438	0.629013	0.0164085	0	0
638	BEN	Benin	2017	0.10196	0.194343	0.00592445	0.0517288	0.0596914	0.568132	0.0156459	0	0
638	BEN	Benin	2018	0.108951	0.208091	0.00590581	0.052457	0.0578582	0.623383	0.0155967	0	0
638	BEN	Benin	2019	0.111239	0.21245	0.00604231	0.05469	0.0663946	0.622289	0.0159572	0	0
638	BEN	Benin	2020	0.121995	0.233565	0.00605505	0.0507671	0.058468	0.724167	0.0159908	0	0
514	BTN	Bhutan	1980	0	0	0	0	0	0	0	0	0
514	BTN	Bhutan	1981	0	0	0	0	0	0	0	0	0
514	BTN	Bhutan	1982	0.114484	0.211776	0.0130901	0.0053567	0.146994	0.568001	0.0345697	0	0
514	BTN	Bhutan	1983	0.114484	0.211776	0.0130901	0.0053567	0.146994	0.568001	0.0345697	0	0
514	BTN	Bhutan	1984	0.115712	0.213834	0.0134434	0.0061672	0.150962	0.568001	0.0355028	0	0
514	BTN	Bhutan	1985	0.117469	0.217051	0.0136779	0.00524444	0.153596	0.577649	0.0361222	0	0
514	BTN	Bhutan	1986	0.120576	0.222442	0.0143903	0.00552879	0.161595	0.584742	0.0380034	0	0
514	BTN	Bhutan	1987	0.120401	0.22215	0.0143387	0.00543107	0.161016	0.584742	0.0378672	0	0
514	BTN	Bhutan	1988	0.12168	0.22429	0.0147109	0.00621771	0.165196	0.584742	0.0388502	0	0
514	BTN	Bhutan	1989	0.125031	0.229939	0.0156434	0.00885767	0.175667	0.584742	0.0413128	0	0
514	BTN	Bhutan	1990	0.124658	0.229311	0.0155391	0.00857015	0.174496	0.584742	0.0410374	0	0
514	BTN	Bhutan	1991	0.127142	0.233519	0.0162097	0.0108052	0.182027	0.584742	0.0428084	0	0
514	BTN	Bhutan	1992	0.126419	0.232178	0.0161317	0.0134737	0.181151	0.576502	0.0426025	0	0
514	BTN	Bhutan	1993	0.126711	0.232676	0.0162064	0.0137914	0.181989	0.576502	0.0427997	0	0
514	BTN	Bhutan	1994	0.132938	0.24342	0.0176929	0.0178162	0.198682	0.583565	0.0467253	0	0
514	BTN	Bhutan	1995	0.133641	0.244736	0.0177571	0.0157979	0.199403	0.590872	0.0468949	0	0
514	BTN	Bhutan	1996	0.132007	0.242473	0.0168115	0.0137206	0.188784	0.603323	0.0443976	0	0
514	BTN	Bhutan	1997	0.138969	0.255932	0.0170263	0.0231232	0.191196	0.635748	0.0449648	0	0
514	BTN	Bhutan	1998	0.143424	0.265293	0.0164163	0.0196128	0.184347	0.689473	0.043354	0	0
514	BTN	Bhutan	1999	0.13229	0.245613	0.014228	0.0170552	0.159773	0.658397	0.0375749	0	0
514	BTN	Bhutan	2000	0.135269	0.251347	0.0143435	0.0179462	0.16107	0.677009	0.0378799	0	0
514	BTN	Bhutan	2001	0.146028	0.272122	0.0147013	0.0203496	0.165088	0.746954	0.0388248	0	0
514	BTN	Bhutan	2002	0.142934	0.265516	0.0152305	0.0233312	0.171031	0.706338	0.0402225	0	0
514	BTN	Bhutan	2003	0.141829	0.263702	0.0148754	0.0266616	0.167043	0.700347	0.0392847	0	0
514	BTN	Bhutan	2004	0.14015	0.260578	0.0147004	0.0323123	0.165078	0.681984	0.0388224	0	0
514	BTN	Bhutan	2005	0.139235	0.258886	0.0145959	0.0374274	0.160037	0.675226	0.0385463	0	0
514	BTN	Bhutan	2006	0.141793	0.264092	0.0144123	0.0435861	0.156041	0.691762	0.0380616	0	0
514	BTN	Bhutan	2007	0.144638	0.270166	0.0139267	0.0493901	0.160499	0.698136	0.0367791	0	0
514	BTN	Bhutan	2008	0.142266	0.26503	0.014404	0.0610509	0.166941	0.647786	0.0380395	0	0
514	BTN	Bhutan	2009	0.149387	0.278096	0.0153264	0.0664333	0.173084	0.679215	0.0404758	0	0
514	BTN	Bhutan	2010	0.166762	0.299654	0.0278953	0.0872059	0.211548	0.663703	0.073669	0	0
514	BTN	Bhutan	2011	0.183339	0.338043	0.0220668	0.0979973	0.262305	0.709832	0.0582764	0	0
514	BTN	Bhutan	2012	0.164221	0.301571	0.0209857	0.0947637	0.187329	0.698908	0.0554213	0	0
514	BTN	Bhutan	2013	0.182212	0.337831	0.0200652	0.0919888	0.287689	0.676695	0.0529905	0	0
514	BTN	Bhutan	2014	0.184806	0.342775	0.0202161	0.0905024	0.292837	0.6898	0.053389	0	0
514	BTN	Bhutan	2015	0.18929	0.346917	0.0248811	0.0922786	0.31318	0.668896	0.0657086	0	0
514	BTN	Bhutan	2016	0.195955	0.361499	0.0233898	0.0966913	0.340529	0.672407	0.0617704	0	0
514	BTN	Bhutan	2017	0.204498	0.381152	0.0205175	0.101728	0.382091	0.670807	0.0541848	0	0
514	BTN	Bhutan	2018	0.210137	0.393306	0.019439	0.112674	0.402352	0.665731	0.0513366	0	0
514	BTN	Bhutan	2019	0.21667	0.409445	0.0161311	0.12324	0.431135	0.662532	0.0426009	0	0
514	BTN	Bhutan	2020	0.210407	0.397398	0.0158775	0.131885	0.431135	0.601177	0.0419309	0	0
218	BOL	Bolivia	1980	0.102832	0.195348	0.00663183	0.0450736	0.0335447	0.626945	0.00729663	0.0120911	0
218	BOL	Bolivia	1981	0.101374	0.192195	0.00692067	0.0439587	0.0327149	0.617961	0.00761442	0.0126178	0
218	BOL	Bolivia	1982	0.128214	0.244914	0.00692067	0.0714458	0.0531714	0.742298	0.00761442	0.0126178	0
218	BOL	Bolivia	1983	0.124056	0.236746	0.00692067	0.0525963	0.0531714	0.742298	0.00761442	0.0126178	0
218	BOL	Bolivia	1984	0.110989	0.211081	0.00692067	0.0438693	0.044349	0.672033	0.00761442	0.0126178	0
218	BOL	Bolivia	1985	0.128419	0.245315	0.00692067	0.0584332	0.0590721	0.7559	0.00761442	0.0126178	0
218	BOL	Bolivia	1986	0.0946677	0.179023	0.00692067	0.0393696	0.0398	0.562671	0.00761442	0.0126178	0
218	BOL	Bolivia	1987	0.105087	0.199488	0.00692067	0.0475221	0.0480417	0.614674	0.00761442	0.0126178	0
218	BOL	Bolivia	1988	0.111393	0.211874	0.00692067	0.0525946	0.0504757	0.650184	0.00761442	0.0126178	0
218	BOL	Bolivia	1989	0.10792	0.205053	0.00692067	0.0635595	0.0519993	0.602681	0.00761442	0.0126178	0
218	BOL	Bolivia	1990	0.0947144	0.179115	0.00692067	0.0737296	0.0493994	0.489138	0.00761442	0.0126178	0
218	BOL	Bolivia	1991	0.100173	0.189836	0.00692067	0.0863766	0.0540392	0.501742	0.00761442	0.0126178	0
218	BOL	Bolivia	1992	0.108467	0.206126	0.00692067	0.107877	0.0600162	0.518841	0.00761442	0.0126178	0
218	BOL	Bolivia	1993	0.108219	0.205639	0.00692067	0.134638	0.059003	0.473591	0.00761442	0.0126178	0
218	BOL	Bolivia	1994	0.11607	0.218192	0.0097891	0.144508	0.064953	0.495798	0.0118389	0.016583	0
218	BOL	Bolivia	1995	0.106997	0.201897	0.00826353	0.139069	0.0637044	0.443734	0.00781	0.016583	0
218	BOL	Bolivia	1996	0.106107	0.200321	0.00809234	0.141775	0.0600555	0.439157	0.00735791	0.016583	0
218	BOL	Bolivia	1997	0.104217	0.19561	0.00909053	0.1582	0.0627929	0.388628	0.00999403	0.016583	0
218	BOL	Bolivia	1998	0.10827	0.20374	0.00892202	0.181446	0.067305	0.373536	0.009549	0.016583	0
218	BOL	Bolivia	1999	0.127439	0.241329	0.00898393	0.199012	0.0834958	0.462928	0.00971251	0.016583	0
218	BOL	Bolivia	2000	0.105716	0.199254	0.00838978	0.202012	0.0785807	0.302641	0.00814339	0.016583	0
218	BOL	Bolivia	2001	0.107231	0.20278	0.0078395	0.210307	0.078747	0.302095	0.00669017	0.016583	0
218	BOL	Bolivia	2002	0.118121	0.224171	0.0078395	0.244633	0.0843918	0.317975	0.00669017	0.016583	0
218	BOL	Bolivia	2003	0.143922	0.274847	0.0078395	0.260529	0.0923994	0.474697	0.00669017	0.016583	0
218	BOL	Bolivia	2004	0.144802	0.271813	0.0126025	0.251825	0.0949799	0.473251	0.0192689	0.016583	0
218	BOL	Bolivia	2005	0.14377	0.267966	0.0144228	0.250105	0.107915	0.439579	0.0240761	0.016583	0
218	BOL	Bolivia	2006	0.161274	0.303836	0.0129336	0.228072	0.121372	0.593529	0.0201432	0.016583	0
218	BOL	Bolivia	2007	0.177489	0.336625	0.0119931	0.216238	0.232145	0.555676	0.0176594	0.016583	0
218	BOL	Bolivia	2008	0.178281	0.339543	0.0106307	0.221567	0.243719	0.538697	0.0140616	0.016583	0
218	BOL	Bolivia	2009	0.19544	0.373441	0.0104369	0.254829	0.278297	0.556596	0.0135496	0.016583	0
218	BOL	Bolivia	2010	0.200783	0.385045	0.00932744	0.255643	0.316482	0.536482	0.0106197	0.016583	0
218	BOL	Bolivia	2011	0.217647	0.417593	0.00990171	0.255688	0.376798	0.562034	0.0121363	0.016583	0
218	BOL	Bolivia	2012	0.228546	0.438806	0.0100981	0.267379	0.408707	0.571425	0.012655	0.016583	0
218	BOL	Bolivia	2013	0.235957	0.452771	0.0106877	0.27943	0.462541	0.515408	0.0142119	0.016583	0
218	BOL	Bolivia	2014	0.255402	0.493667	0.00798602	0.297575	0.514452	0.556971	0.00707712	0.016583	0
218	BOL	Bolivia	2015	0.274295	0.530775	0.0079857	0.347324	0.556445	0.547189	0.00707626	0.016583	0
218	BOL	Bolivia	2016	0.297792	0.577003	0.00791141	0.388122	0.609524	0.569371	0.00688009	0.016583	0
218	BOL	Bolivia	2017	0.304844	0.589742	0.00902404	0.383507	0.634715	0.584524	0.00981844	0.016583	0
218	BOL	Bolivia	2018	0.310582	0.601246	0.00879048	0.399108	0.637075	0.599006	0.00920161	0.016583	0
218	BOL	Bolivia	2019	0.3271	0.63508	0.0073987	0.425797	0.686613	0.602717	0.0113217	0.00972456	0
218	BOL	Bolivia	2020	0.334628	0.649355	0.00791066	0.450719	0.687792	0.614246	0.0126737	0.00972456	0
963	BIH	Bosnia and Herzegovina	1980	0	0	0	0	0	0	0	0	0
963	BIH	Bosnia and Herzegovina	1981	0	0	0	0	0	0	0	0	0
963	BIH	Bosnia and Herzegovina	1982	0	0	0	0	0	0	0	0	0
963	BIH	Bosnia and Herzegovina	1983	0	0	0	0	0	0	0	0	0
963	BIH	Bosnia and Herzegovina	1984	0	0	0	0	0	0	0	0	0
963	BIH	Bosnia and Herzegovina	1985	0	0	0	0	0	0	0	0	0
963	BIH	Bosnia and Herzegovina	1986	0	0	0	0	0	0	0	0	0
963	BIH	Bosnia and Herzegovina	1987	0	0	0	0	0	0	0	0	0
963	BIH	Bosnia and Herzegovina	1988	0	0	0	0	0	0	0	0	0
963	BIH	Bosnia and Herzegovina	1989	0	0	0	0	0	0	0	0	0
963	BIH	Bosnia and Herzegovina	1990	0	0	0	0	0	0	0	0	0
963	BIH	Bosnia and Herzegovina	1991	0	0	0	0	0	0	0	0	0
963	BIH	Bosnia and Herzegovina	1992	0	0	0	0	0	0	0	0	0
963	BIH	Bosnia and Herzegovina	1993	0	0	0	0	0	0	0	0	0
963	BIH	Bosnia and Herzegovina	1994	0	0	0	0	0	0	0	0	0
963	BIH	Bosnia and Herzegovina	1995	0.145771	0.285747	0.000571887	0.30539	0.0956298	0.43612	0.0015103	0	0
963	BIH	Bosnia and Herzegovina	1996	0.167751	0.328824	0.000667666	0.356536	0.111646	0.490595	0.00176325	0	0
963	BIH	Bosnia and Herzegovina	1997	0.100844	0.197557	0.000517743	0.276477	0.086576	0.157325	0.00136731	0	0
963	BIH	Bosnia and Herzegovina	1998	0.126594	0.248171	0.000481458	0.265657	0.0805084	0.382308	0.00127149	0	0
963	BIH	Bosnia and Herzegovina	1999	0.117192	0.229689	0.000496291	0.22032	0.0829889	0.382687	0.00131066	0	0
963	BIH	Bosnia and Herzegovina	2000	0.103949	0.20375	0.00042419	0.171527	0.0709322	0.384212	0.00112025	0	0
963	BIH	Bosnia and Herzegovina	2001	0.0740351	0.145065	0.000352431	0.120299	0.0589328	0.262528	0.000930738	0	0
963	BIH	Bosnia and Herzegovina	2002	0.0919276	0.180186	0.000375431	0.139171	0.0627789	0.360768	0.00099148	0	0
963	BIH	Bosnia and Herzegovina	2003	0.102885	0.201667	0.000416243	0.158692	0.0696034	0.399947	0.00109926	0	0
963	BIH	Bosnia and Herzegovina	2004	0.118569	0.23241	0.000478967	0.168885	0.0800919	0.48469	0.00126491	0	0
963	BIH	Bosnia and Herzegovina	2005	0.196854	0.386114	0.000539535	0.195276	0.377957	0.539509	0.00142486	0	0
963	BIH	Bosnia and Herzegovina	2006	0.201182	0.394596	0.000560259	0.191904	0.388828	0.559962	0.00147959	0	0
963	BIH	Bosnia and Herzegovina	2007	0.219992	0.431486	0.000616204	0.205358	0.451322	0.576173	0.00162734	0	0
963	BIH	Bosnia and Herzegovina	2008	0.23065	0.452356	0.000679851	0.193195	0.509704	0.580142	0.00179542	0	0
963	BIH	Bosnia and Herzegovina	2009	0.236869	0.464586	0.000665409	0.187278	0.555954	0.560308	0.00175728	0	0
963	BIH	Bosnia and Herzegovina	2010	0.221091	0.433624	0.000637529	0.187942	0.51137	0.513427	0.00168366	0	0
963	BIH	Bosnia and Herzegovina	2011	0.234676	0.460307	0.000635746	0.185962	0.538696	0.574746	0.00167895	0	0
963	BIH	Bosnia and Herzegovina	2012	0.239124	0.468978	0.000701834	0.191575	0.55068	0.578953	0.00185348	0	0
963	BIH	Bosnia and Herzegovina	2013	0.239408	0.467801	0.00243777	0.191771	0.576643	0.530654	0.00643792	0	0
963	BIH	Bosnia and Herzegovina	2014	0.25345	0.495715	0.00210358	0.195229	0.601701	0.591389	0.00555538	0	0
963	BIH	Bosnia and Herzegovina	2015	0.249675	0.488248	0.00215537	0.193935	0.587253	0.588709	0.00569213	0	0
963	BIH	Bosnia and Herzegovina	2016	0.248695	0.486478	0.00200046	0.192983	0.574559	0.604653	0.00528305	0	0
963	BIH	Bosnia and Herzegovina	2017	0.254621	0.497991	0.00212865	0.196618	0.58267	0.629702	0.00562158	0	0
963	BIH	Bosnia and Herzegovina	2018	0.257795	0.504534	0.00182052	0.193344	0.592053	0.644947	0.00480782	0	0
963	BIH	Bosnia and Herzegovina	2019	0.260707	0.509771	0.00230167	0.193649	0.596795	0.656857	0.00607851	0	0
963	BIH	Bosnia and Herzegovina	2020	0.2576	0.503522	0.00244896	0.193535	0.594793	0.636116	0.00646748	0	0
616	BWA	Botswana	1980	0.17799	0.231851	0.117751	0.183959	0.110501	0.406313	0.0148575	0.245805	0.1063
616	BWA	Botswana	1981	0.204418	0.269429	0.132081	0.246316	0.12395	0.424843	0.0166657	0.27572	0.119237
616	BWA	Botswana	1982	0.177783	0.226259	0.122937	0.209886	0.115368	0.332805	0.0155118	0.25663	0.110981
616	BWA	Botswana	1983	0.183649	0.241417	0.1193	0.195951	0.111956	0.420855	0.015053	0.24904	0.107699
616	BWA	Botswana	1984	0.16181	0.211417	0.106407	0.206392	0.0998554	0.306958	0.0134261	0.222124	0.0960586
616	BWA	Botswana	1985	0.113681	0.142677	0.0806116	0.139456	0.0756486	0.19306	0.0101713	0.168277	0.0727722
616	BWA	Botswana	1986	0.119336	0.151519	0.0828761	0.1352	0.0777737	0.231026	0.0104571	0.173004	0.0748165
616	BWA	Botswana	1987	0.109744	0.137252	0.0783041	0.129087	0.0734832	0.19306	0.00988019	0.16346	0.0706891
616	BWA	Botswana	1988	0.0903842	0.109436	0.0680939	0.108204	0.0639016	0.136173	0.0085919	0.142146	0.0614719
616	BWA	Botswana	1989	0.125958	0.1592	0.0882023	0.114133	0.0827719	0.287975	0.0111291	0.184122	0.0796247
616	BWA	Botswana	1990	0.161268	0.20461	0.112147	0.152917	0.105243	0.361534	0.0141504	0.234108	0.101241
616	BWA	Botswana	1991	0.179318	0.229048	0.123162	0.193243	0.11558	0.371305	0.0155403	0.257102	0.111185
616	BWA	Botswana	1992	0.197001	0.252703	0.13424	0.239323	0.125975	0.368251	0.016938	0.280225	0.121185
616	BWA	Botswana	1993	0.220974	0.297624	0.136408	0.231842	0.128009	0.551954	0.0172115	0.284751	0.123142
616	BWA	Botswana	1994	0.228133	0.293474	0.154618	0.227965	0.129528	0.53982	0.0195093	0.322766	0.139582
616	BWA	Botswana	1995	0.216189	0.261234	0.163397	0.193799	0.115774	0.495085	0.0255171	0.364627	0.117699
616	BWA	Botswana	1996	0.213368	0.285153	0.133938	0.164413	0.112462	0.643012	0.0202501	0.289158	0.107168
616	BWA	Botswana	1997	0.250101	0.292302	0.198938	0.157821	0.111629	0.683272	0.0368569	0.466378	0.113535
616	BWA	Botswana	1998	0.276442	0.314438	0.228542	0.191999	0.121518	0.6952	0.0455636	0.54916	0.112958
616	BWA	Botswana	1999	0.269287	0.314889	0.214037	0.188607	0.120233	0.704812	0.0527585	0.564087	0.0430746
616	BWA	Botswana	2000	0.273354	0.326112	0.210802	0.205491	0.121762	0.71743	0.0470043	0.560786	0.0430746
616	BWA	Botswana	2001	0.285403	0.349778	0.210802	0.240524	0.134482	0.729132	0.0470043	0.560786	0.0430746
616	BWA	Botswana	2002	0.286081	0.351111	0.210802	0.299833	0.131319	0.639749	0.0470043	0.560786	0.0430746
616	BWA	Botswana	2003	0.292992	0.364684	0.210802	0.308304	0.136137	0.670164	0.0470043	0.560786	0.0430746
616	BWA	Botswana	2004	0.304676	0.387633	0.210802	0.335778	0.148279	0.692773	0.0470043	0.560786	0.0430746
616	BWA	Botswana	2005	0.318301	0.414396	0.210802	0.376349	0.14926	0.7268	0.0470043	0.560786	0.0430746
616	BWA	Botswana	2006	0.312741	0.403475	0.210802	0.324922	0.166861	0.741532	0.0470043	0.560786	0.0430746
616	BWA	Botswana	2007	0.328538	0.434503	0.210802	0.338013	0.237197	0.722469	0.0470043	0.560786	0.0430746
616	BWA	Botswana	2008	0.341846	0.438663	0.232781	0.347312	0.233319	0.729456	0.105049	0.560786	0.0430746
616	BWA	Botswana	2009	0.353003	0.460576	0.232781	0.417682	0.226706	0.707173	0.105049	0.560786	0.0430746
616	BWA	Botswana	2010	0.35419	0.45454	0.241149	0.385011	0.238118	0.719651	0.127148	0.560786	0.0430746
616	BWA	Botswana	2011	0.342299	0.433917	0.238415	0.370245	0.223775	0.688367	0.119929	0.560786	0.0430746
616	BWA	Botswana	2012	0.345946	0.444171	0.235326	0.414219	0.223309	0.654948	0.116423	0.55528	0.0430746
616	BWA	Botswana	2013	0.341165	0.433092	0.237015	0.39128	0.233063	0.63422	0.120885	0.55528	0.0430746
616	BWA	Botswana	2014	0.331936	0.420909	0.23107	0.379418	0.241566	0.59265	0.113784	0.545101	0.0430746
616	BWA	Botswana	2015	0.340079	0.431003	0.23697	0.403753	0.250472	0.576011	0.120766	0.55528	0.0430746
616	BWA	Botswana	2016	0.333698	0.4217	0.233739	0.376493	0.252164	0.582937	0.115484	0.55143	0.0430746
616	BWA	Botswana	2017	0.331641	0.421293	0.230107	0.387429	0.251557	0.563958	0.111669	0.544594	0.0430746
616	BWA	Botswana	2018	0.344	0.451248	0.224427	0.383533	0.302309	0.602058	0.107602	0.531657	0.0430746
616	BWA	Botswana	2019	0.35115	0.45507	0.234648	0.392014	0.305499	0.597295	0.108939	0.549971	0.0553157
616	BWA	Botswana	2020	0.355006	0.462615	0.234677	0.398119	0.310098	0.608641	0.109015	0.549971	0.0553157
223	BRA	Brazil	1980	0.20932	0.236055	0.175085	0.159118	0.24963	0.231914	0.0740597	0.199602	0.264136
223	BRA	Brazil	1981	0.196784	0.252836	0.133682	0.172965	0.271354	0.237484	0.0564972	0.152694	0.201438
223	BRA	Brazil	1982	0.192211	0.261452	0.116084	0.1801	0.282547	0.240238	0.0489945	0.132774	0.174813
223	BRA	Brazil	1983	0.209597	0.28503	0.126654	0.199771	0.313408	0.247136	0.0534846	0.144746	0.190815
223	BRA	Brazil	1984	0.199426	0.285071	0.106636	0.199805	0.313461	0.247148	0.0449519	0.122088	0.16053
223	BRA	Brazil	1985	0.183329	0.26157	0.0985201	0.180361	0.282957	0.239571	0.0419495	0.112032	0.148585
223	BRA	Brazil	1986	0.184294	0.243451	0.118534	0.13855	0.282957	0.239571	0.0507606	0.134532	0.178685
223	BRA	Brazil	1987	0.17517	0.227671	0.116393	0.127705	0.260809	0.233543	0.0498695	0.132097	0.175431
223	BRA	Brazil	1988	0.203605	0.296955	0.10296	0.287587	0.260809	0.233543	0.0427189	0.11762	0.15608
223	BRA	Brazil	1989	0.251876	0.371265	0.123462	0.371642	0.338812	0.250342	0.0510683	0.140993	0.1874
223	BRA	Brazil	1990	0.216452	0.301772	0.123377	0.211278	0.338812	0.250342	0.0510547	0.140886	0.187256
223	BRA	Brazil	1991	0.231337	0.320421	0.133964	0.226726	0.363585	0.255376	0.0566076	0.155305	0.199545
223	BRA	Brazil	1992	0.301475	0.430587	0.161561	0.424067	0.439104	0.224906	0.06947	0.193836	0.232566
223	BRA	Brazil	1993	0.41808	0.636405	0.184776	0.656042	0.679512	0.23212	0.0836769	0.225416	0.257116
223	BRA	Brazil	1994	0.403792	0.596395	0.19672	0.537488	0.686915	0.2639	0.100022	0.226376	0.274415
223	BRA	Brazil	1995	0.324908	0.486997	0.151178	0.389774	0.60012	0.23265	0.0765984	0.175041	0.21012
223	BRA	Brazil	1996	0.325812	0.458034	0.181916	0.348059	0.581731	0.221098	0.0901559	0.220423	0.245316
223	BRA	Brazil	1997	0.378547	0.514228	0.229302	0.360079	0.620468	0.354419	0.11808	0.270378	0.311459
223	BRA	Brazil	1998	0.356811	0.463843	0.236994	0.301533	0.565711	0.348765	0.128269	0.26088	0.333286
223	BRA	Brazil	1999	0.409382	0.481439	0.322658	0.293523	0.571318	0.421239	0.19325	0.305853	0.481489
223	BRA	Brazil	2000	0.420794	0.48479	0.341721	0.303019	0.598656	0.372573	0.206306	0.318633	0.513344
223	BRA	Brazil	2001	0.429015	0.520647	0.322011	0.328102	0.631682	0.414445	0.210914	0.336207	0.427348
223	BRA	Brazil	2002	0.416552	0.51586	0.30232	0.285378	0.622681	0.482818	0.185197	0.348333	0.38342
223	BRA	Brazil	2003	0.446495	0.547092	0.3299	0.369711	0.639386	0.434256	0.250191	0.36994	0.370893
223	BRA	Brazil	2004	0.472118	0.575662	0.351657	0.394365	0.678695	0.438039	0.275473	0.354985	0.424784
223	BRA	Brazil	2005	0.493607	0.596024	0.373503	0.409402	0.693107	0.467736	0.292427	0.383797	0.444495
223	BRA	Brazil	2006	0.524631	0.611375	0.419089	0.452488	0.684839	0.468656	0.365226	0.399551	0.485714
223	BRA	Brazil	2007	0.593059	0.643947	0.520921	0.495689	0.695203	0.505143	0.537907	0.419027	0.581662
223	BRA	Brazil	2008	0.599866	0.621838	0.5564	0.409716	0.712799	0.534577	0.313783	0.383448	1
223	BRA	Brazil	2009	0.596524	0.653701	0.517974	0.508025	0.716312	0.486986	0.4991	0.385136	0.653408
223	BRA	Brazil	2010	0.610469	0.668846	0.530219	0.514925	0.710464	0.54398	0.452185	0.408192	0.725281
223	BRA	Brazil	2011	0.603362	0.661315	0.523791	0.503115	0.716299	0.524852	0.344252	0.41419	0.828563
223	BRA	Brazil	2012	0.624552	0.683382	0.543344	0.544416	0.730045	0.518074	0.377732	0.428036	0.836328
223	BRA	Brazil	2013	0.623936	0.681993	0.543523	0.533754	0.731447	0.528282	0.343078	0.412129	0.894733
223	BRA	Brazil	2014	0.625928	0.66363	0.565798	0.490883	0.739392	0.51584	0.321408	0.460644	0.942233
223	BRA	Brazil	2015	0.623543	0.65084	0.573905	0.497988	0.735073	0.461412	0.324826	0.425084	1
223	BRA	Brazil	2016	0.61661	0.659213	0.551914	0.493047	0.726854	0.515993	0.398982	0.35912	0.908019
223	BRA	Brazil	2017	0.618886	0.642089	0.573509	0.487511	0.698734	0.505792	0.38887	0.518048	0.827264
223	BRA	Brazil	2018	0.638264	0.651573	0.602086	0.490007	0.686892	0.558226	0.428932	0.38996	1
223	BRA	Brazil	2019	0.657214	0.646044	0.644836	0.495686	0.666891	0.560618	0.532757	0.400697	1
223	BRA	Brazil	2020	0.662225	0.64051	0.660213	0.514293	0.630161	0.569185	0.565533	0.409969	1
516	BRN	Brunei Darussalam	1980	0	0	0	0	0	0	0	0	0
516	BRN	Brunei Darussalam	1981	0	0	0	0	0	0	0	0	0
516	BRN	Brunei Darussalam	1982	0	0	0	0	0	0	0	0	0
516	BRN	Brunei Darussalam	1983	0	0	0	0	0	0	0	0	0
516	BRN	Brunei Darussalam	1984	0	0	0	0	0	0	0	0	0
516	BRN	Brunei Darussalam	1985	0	0	0	0	0	0	0	0	0
516	BRN	Brunei Darussalam	1986	0.0828226	0	0.162678	0	0	0	0.00709989	0.5	0
516	BRN	Brunei Darussalam	1987	0.0826456	0	0.16233	0	0	0	0.00618156	0.5	0
516	BRN	Brunei Darussalam	1988	0.0827062	0	0.162449	0	0	0	0.00649576	0.5	0
516	BRN	Brunei Darussalam	1989	0.0825704	0	0.162182	0	0	0	0.00579132	0.5	0
516	BRN	Brunei Darussalam	1990	0.0824008	0	0.161849	0	0	0	0.00491167	0.5	0
516	BRN	Brunei Darussalam	1991	0.0814539	0	0.159989	0	0	0	0	0.5	0
516	BRN	Brunei Darussalam	1992	0.0814539	0	0.159989	0	0	0	0	0.5	0
516	BRN	Brunei Darussalam	1993	0.0814539	0	0.159989	0	0	0	0	0.5	0
516	BRN	Brunei Darussalam	1994	0.41118	0.645507	0.162121	0.313267	0.817126	0.614519	0.00562939	0.5	0
516	BRN	Brunei Darussalam	1995	0.373482	0.571753	0.16183	0.270461	0.705471	0.586685	0.00486017	0.5	0
516	BRN	Brunei Darussalam	1996	0.336297	0.498852	0.161692	0.229844	0.599526	0.548937	0.00449785	0.5	0
516	BRN	Brunei Darussalam	1997	0.329791	0.486099	0.161666	0.223045	0.581792	0.540484	0.00442758	0.5	0
516	BRN	Brunei Darussalam	1998	0.302761	0.432533	0.162141	0.162701	0.518006	0.540589	0.0056812	0.5	0
516	BRN	Brunei Darussalam	1999	0.310432	0.447857	0.161884	0.162701	0.518113	0.599942	0.00500237	0.5	0
516	BRN	Brunei Darussalam	2000	0.287446	0.403152	0.161441	0.143971	0.45202	0.568273	0.00383394	0.5	0
516	BRN	Brunei Darussalam	2001	0.295933	0.419717	0.161545	0.141735	0.467584	0.610378	0.00410792	0.5	0
516	BRN	Brunei Darussalam	2002	0.298173	0.419657	0.166006	0.139584	0.426368	0.682657	0.0158892	0.5	0
516	BRN	Brunei Darussalam	2003	0.297	0.418008	0.165351	0.139748	0.412211	0.699637	0.014159	0.5	0
516	BRN	Brunei Darussalam	2004	0.281949	0.390447	0.163349	0.111607	0.391681	0.674253	0.00887146	0.5	0
516	BRN	Brunei Darussalam	2005	0.297965	0.42249	0.162764	0.098536	0.482965	0.668164	0.00732709	0.5	0
516	BRN	Brunei Darussalam	2006	0.292303	0.411828	0.162304	0.0846369	0.467077	0.676702	0.00611172	0.5	0
516	BRN	Brunei Darussalam	2007	0.308573	0.442065	0.164026	0.0928308	0.51704	0.696861	0.0106595	0.5	0
516	BRN	Brunei Darussalam	2008	0.318218	0.454447	0.170586	0.0872821	0.576731	0.654534	0.0279855	0.5	0
516	BRN	Brunei Darussalam	2009	0.338388	0.490495	0.174156	0.10925	0.632349	0.664629	0.037414	0.5	0
516	BRN	Brunei Darussalam	2010	0.33036	0.476582	0.172302	0.0945834	0.626538	0.644981	0.0325167	0.5	0
516	BRN	Brunei Darussalam	2011	0.321658	0.462691	0.1691	0.0749622	0.619777	0.635349	0.0240602	0.5	0
516	BRN	Brunei Darussalam	2012	0.334111	0.484726	0.171524	0.0739407	0.667955	0.642146	0.0304616	0.5	0
516	BRN	Brunei Darussalam	2013	0.330341	0.474583	0.174264	0.0822352	0.627294	0.65674	0.0376979	0.5	0
516	BRN	Brunei Darussalam	2014	0.323833	0.463224	0.172839	0.0871888	0.592357	0.662669	0.0339342	0.5	0
516	BRN	Brunei Darussalam	2015	0.33313	0.477344	0.176979	0.109125	0.589955	0.68461	0.0448682	0.5	0
516	BRN	Brunei Darussalam	2016	0.332847	0.474504	0.179263	0.117494	0.56122	0.707517	0.0509005	0.5	0
516	BRN	Brunei Darussalam	2017	0.319524	0.449496	0.178105	0.106374	0.517191	0.702676	0.0478406	0.5	0
516	BRN	Brunei Darussalam	2018	0.322336	0.45694	0.176182	0.0972506	0.525311	0.733383	0.0427631	0.5	0
516	BRN	Brunei Darussalam	2019	0.325521	0.463079	0.176299	0.127551	0.526671	0.703948	0.0430737	0.5	0
516	BRN	Brunei Darussalam	2020	0.322813	0.455767	0.178293	0.111471	0.526671	0.70261	0.0483389	0.5	0
918	BGR	Bulgaria	1980	0	0	0	0	0	0	0	0	0
918	BGR	Bulgaria	1981	0	0	0	0	0	0	0	0	0
918	BGR	Bulgaria	1982	0	0	0	0	0	0	0	0	0
918	BGR	Bulgaria	1983	0	0	0	0	0	0	0	0	0
918	BGR	Bulgaria	1984	0	0	0	0	0	0	0	0	0
918	BGR	Bulgaria	1985	0	0	0	0	0	0	0	0	0
918	BGR	Bulgaria	1986	0	0	0	0	0	0	0	0	0
918	BGR	Bulgaria	1987	0	0	0	0	0	0	0	0	0
918	BGR	Bulgaria	1988	0.356383	0.614128	0.085869	0.428487	0.569965	0.711763	0.0286406	0.0117645	0.226301
918	BGR	Bulgaria	1989	0.356383	0.614128	0.085869	0.428487	0.569965	0.711763	0.0286406	0.0117645	0.226301
918	BGR	Bulgaria	1990	0.348427	0.598294	0.0860749	0.428487	0.569965	0.650253	0.0291844	0.0117645	0.226301
918	BGR	Bulgaria	1991	0.349133	0.596188	0.0895682	0.428487	0.569965	0.642069	0.0384098	0.0117645	0.226301
918	BGR	Bulgaria	1992	0.362071	0.624495	0.0866747	0.413306	0.566442	0.783484	0.0307682	0.0117645	0.226301
918	BGR	Bulgaria	1993	0.331594	0.563629	0.0876776	0.39721	0.562485	0.580742	0.0334168	0.0117645	0.226301
918	BGR	Bulgaria	1994	0.284389	0.524754	0.0338334	0.364318	0.439982	0.689849	0.0326542	0.0117645	0.0562238
918	BGR	Bulgaria	1995	0.237568	0.423128	0.0434966	0.323135	0.444093	0.357506	0.0307759	0.0117645	0.0891701
918	BGR	Bulgaria	1996	0.430504	0.515734	0.32985	0.367434	0.537735	0.486172	0.0290551	0.0123717	1
918	BGR	Bulgaria	1997	0.446166	0.54582	0.330525	0.287571	0.563854	0.693846	0.0308398	0.0123717	1
918	BGR	Bulgaria	1998	0.360135	0.375531	0.331835	0.0499081	0.533974	0.482345	0.0342984	0.0123717	1
918	BGR	Bulgaria	1999	0.226702	0.4081	0.0371821	0.0682663	0.568177	0.520792	0.0296499	0.0123717	0.069854
918	BGR	Bulgaria	2000	0.232531	0.427502	0.0292295	0.0743735	0.570663	0.581729	0.0340562	0.0123717	0.0393001
918	BGR	Bulgaria	2001	0.384546	0.423132	0.332182	0.0860661	0.577974	0.532851	0.0352156	0.0123717	1
918	BGR	Bulgaria	2002	0.281972	0.444645	0.109195	0.106429	0.590688	0.560894	0.0459185	0.0123717	0.278983
918	BGR	Bulgaria	2003	0.262922	0.461648	0.0547765	0.122138	0.602456	0.580828	0.0656774	0.0130366	0.08173
918	BGR	Bulgaria	2004	0.298555	0.488253	0.0981603	0.14662	0.617149	0.618414	0.0804543	0.0130823	0.201689
918	BGR	Bulgaria	2005	0.316804	0.520865	0.101391	0.169184	0.652897	0.647369	0.0989286	0.0131365	0.189679
918	BGR	Bulgaria	2006	0.359287	0.566232	0.13947	0.182948	0.743475	0.649042	0.160209	0.0264832	0.223354
918	BGR	Bulgaria	2007	0.428226	0.618943	0.222166	0.224558	0.800034	0.689229	0.242941	0.0264832	0.386488
918	BGR	Bulgaria	2008	0.386142	0.646814	0.111634	0.235235	0.855132	0.687438	0.120089	0.0269123	0.182763
918	BGR	Bulgaria	2009	0.371167	0.652669	0.0763656	0.23779	0.889823	0.647897	0.121151	0.0269123	0.069483
918	BGR	Bulgaria	2010	0.365441	0.648959	0.0688287	0.237138	0.901931	0.614343	0.106531	0.0269123	0.0631294
918	BGR	Bulgaria	2011	0.361247	0.649227	0.0603234	0.225712	0.916631	0.610052	0.0965345	0.0269123	0.0481394
918	BGR	Bulgaria	2012	0.361386	0.649505	0.060318	0.230675	0.913311	0.608323	0.10734	0.0141083	0.0481394
918	BGR	Bulgaria	2013	0.367936	0.65669	0.065999	0.243667	0.916073	0.609748	0.110082	0.0286174	0.0481394
918	BGR	Bulgaria	2014	0.348789	0.622256	0.0628245	0.235738	0.901612	0.513498	0.101699	0.0286174	0.0481394
918	BGR	Bulgaria	2015	0.362491	0.65002	0.0619739	0.233469	0.905103	0.619338	0.0994525	0.0286174	0.0481394
918	BGR	Bulgaria	2016	0.36957	0.662778	0.0631202	0.231351	0.917969	0.650961	0.114044	0.0149328	0.0481394
918	BGR	Bulgaria	2017	0.372745	0.664437	0.0676974	0.232143	0.920199	0.652346	0.100348	0.0454448	0.0481394
918	BGR	Bulgaria	2018	0.371167	0.671712	0.0573229	0.238365	0.914595	0.679501	0.0853989	0.0307128	0.0481394
918	BGR	Bulgaria	2019	0.373462	0.675673	0.0578689	0.244145	0.91871	0.678283	0.102492	0.0466271	0.0131473
918	BGR	Bulgaria	2020	0.376845	0.670721	0.0694672	0.25668	0.905539	0.659956	0.11811	0.0627485	0.0148169
748	BFA	Burkina Faso	1980	0.140899	0.272385	0.00436484	0.0449994	0.0232563	0.943543	0.0115271	0	0
748	BFA	Burkina Faso	1981	0.140534	0.271713	0.0043203	0.0445402	0.023019	0.942102	0.0114095	0	0
748	BFA	Burkina Faso	1982	0.140632	0.271893	0.00433225	0.0446635	0.0230827	0.942486	0.0114411	0	0
748	BFA	Burkina Faso	1983	0.139861	0.270472	0.00423999	0.0437123	0.0225911	0.939387	0.0111974	0	0
748	BFA	Burkina Faso	1984	0.138141	0.267288	0.00404451	0.041697	0.0215496	0.932153	0.0106812	0	0
748	BFA	Burkina Faso	1985	0.1407	0.272	0.00435854	0.0449345	0.0232228	0.942212	0.0115105	0	0
748	BFA	Burkina Faso	1986	0.142183	0.274724	0.00454839	0.0468918	0.0242343	0.947806	0.0120119	0	0
748	BFA	Burkina Faso	1987	0.143903	0.27787	0.00477898	0.0492691	0.0254629	0.953975	0.0126209	0	0
748	BFA	Burkina Faso	1988	0.144795	0.279501	0.0049015	0.0505322	0.0261157	0.957093	0.0129444	0	0
748	BFA	Burkina Faso	1989	0.148361	0.285971	0.00543446	0.0560267	0.0289554	0.968232	0.0143519	0	0
748	BFA	Burkina Faso	1990	0.149356	0.287774	0.00558648	0.057594	0.0297654	0.971242	0.0147534	0	0
748	BFA	Burkina Faso	1991	0.13505	0.261173	0.00408802	0.0421456	0.0217814	0.907253	0.0107961	0	0
748	BFA	Burkina Faso	1992	0.128995	0.249808	0.00356113	0.0367136	0.0189741	0.87694	0.00940462	0	0
748	BFA	Burkina Faso	1993	0.124568	0.241447	0.00322662	0.033265	0.0171918	0.853243	0.00852122	0	0
748	BFA	Burkina Faso	1994	0.0926686	0.179726	0.00229061	0.0236151	0.0122046	0.638051	0.00604929	0	0
748	BFA	Burkina Faso	1995	0.0898172	0.174198	0.00221769	0.0228633	0.0118161	0.618491	0.00585671	0	0
748	BFA	Burkina Faso	1996	0.101389	0.196669	0.00247595	0.0233626	0.0131921	0.702646	0.00653877	0	0
748	BFA	Burkina Faso	1997	0.0954604	0.184418	0.00308276	0.0392827	0.0164253	0.622846	0.00814128	0	0
748	BFA	Burkina Faso	1998	0.100343	0.194049	0.00304169	0.0375944	0.0162065	0.663469	0.00803284	0	0
748	BFA	Burkina Faso	1999	0.0860395	0.167577	0.00141973	0.0345783	0.0143253	0.56885	0.00374937	0	0
748	BFA	Burkina Faso	2000	0.0793639	0.154169	0.00171557	0.0399148	0.0173104	0.50279	0.00453066	0	0
748	BFA	Burkina Faso	2001	0.0888194	0.172773	0.00168375	0.0375458	0.0169894	0.579588	0.00444663	0	0
748	BFA	Burkina Faso	2002	0.0977045	0.190305	0.00160355	0.0366831	0.0161802	0.650501	0.00423484	0	0
748	BFA	Burkina Faso	2003	0.0908079	0.177941	0.000420932	0.0425404	0.0168045	0.591568	0.00111164	0	0
748	BFA	Burkina Faso	2004	0.0863699	0.169227	0.000418445	0.0458837	0.0167051	0.552251	0.00110507	0	0
748	BFA	Burkina Faso	2005	0.0850529	0.1666	0.000457986	0.0459211	0.0185844	0.538843	0.0012095	0	0
748	BFA	Burkina Faso	2006	0.0789613	0.154652	0.000441187	0.0481172	0.0174606	0.490608	0.00116514	0	0
748	BFA	Burkina Faso	2007	0.0851814	0.166829	0.000481641	0.0480787	0.0216394	0.530994	0.00127197	0	0
748	BFA	Burkina Faso	2008	0.0622493	0.121993	0.000275469	0.0499284	0.0240727	0.349631	0.000727488	0	0
748	BFA	Burkina Faso	2009	0.0690749	0.135398	0.000276928	0.0527726	0.0263194	0.393165	0.000731342	0	0
748	BFA	Burkina Faso	2010	0.083778	0.164315	0.000239661	0.0542914	0.0278736	0.500346	0.000632924	0	0
748	BFA	Burkina Faso	2011	0.0868147	0.166669	0.00385011	0.0509077	0.0336832	0.505477	0.0101678	0	0
748	BFA	Burkina Faso	2012	0.10602	0.204113	0.00412878	0.0529857	0.034585	0.645936	0.0109037	0	0
748	BFA	Burkina Faso	2013	0.108125	0.208095	0.00428149	0.0618763	0.0381647	0.640456	0.011307	0	0
748	BFA	Burkina Faso	2014	0.110667	0.216444	0.000925256	0.0676956	0.0455648	0.650723	0.00244352	0	0
748	BFA	Burkina Faso	2015	0.108717	0.212547	0.000992029	0.0739542	0.0481801	0.620679	0.00261986	0	0
748	BFA	Burkina Faso	2016	0.1134	0.221676	0.00106086	0.076698	0.0489367	0.65026	0.00280162	0	0
748	BFA	Burkina Faso	2017	0.112953	0.220893	0.000965155	0.0812248	0.0498855	0.638009	0.00254889	0	0
748	BFA	Burkina Faso	2018	0.113285	0.221664	0.000847105	0.0804725	0.0495264	0.642872	0.00223713	0	0
748	BFA	Burkina Faso	2019	0.115179	0.22538	0.000851115	0.0891295	0.0540423	0.635186	0.00224772	0	0
748	BFA	Burkina Faso	2020	0.12183	0.237766	0.00152787	0.10061	0.0512277	0.668682	0.00403496	0	0
618	BDI	Burundi	1980	0.0298519	0.0572169	0.00141727	0.0153105	0.00292286	0.191617	0.000944624	0.0033114	0
618	BDI	Burundi	1981	0.0364852	0.0696137	0.00204939	0.0221393	0.0042265	0.226102	0.00136594	0.00478835	0
618	BDI	Burundi	1982	0.0322584	0.0616497	0.00171126	0.0184865	0.00352916	0.202478	0.00114057	0.00399831	0
618	BDI	Burundi	1983	0.0285809	0.0546723	0.00146532	0.0158296	0.00302196	0.180693	0.000976653	0.00342368	0
618	BDI	Burundi	1984	0.0273387	0.0522326	0.00146532	0.0101996	0.00302196	0.180693	0.000976653	0.00342368	0
618	BDI	Burundi	1985	0.0249415	0.0476714	0.00131785	0.00917308	0.00271783	0.16521	0.000878364	0.00307913	0
618	BDI	Burundi	1986	0.0291031	0.0555181	0.00164531	0.0114524	0.00339315	0.190727	0.00109661	0.00384421	0
618	BDI	Burundi	1987	0.0284918	0.054364	0.00159878	0.0111285	0.00329718	0.186949	0.0010656	0.00373549	0
618	BDI	Burundi	1988	0.0347395	0.0659964	0.00223787	0.015577	0.0046152	0.222447	0.00149157	0.00522872	0
618	BDI	Burundi	1989	0.0380425	0.0721048	0.00261701	0.018216	0.00539711	0.240428	0.00174427	0.00611458	0
618	BDI	Burundi	1990	0.0431424	0.0814555	0.00328349	0.0228551	0.0067716	0.266646	0.00218848	0.00767178	0
618	BDI	Burundi	1991	0.0526378	0.0992808	0.00410882	0.0285999	0.00847369	0.323378	0.00273857	0.00960013	0
618	BDI	Burundi	1992	0.0524299	0.0988864	0.00409479	0.0285023	0.00844477	0.322059	0.00272922	0.00956737	0
618	BDI	Burundi	1993	0.066722	0.125693	0.00536054	0.0373127	0.0110551	0.407001	0.00357286	0.0125248	0
618	BDI	Burundi	1994	0.0679659	0.127649	0.0058471	0.0392257	0.0120586	0.409705	0.00389716	0.0136616	0
618	BDI	Burundi	1995	0.0763655	0.144162	0.00583264	0.0314497	0.0120288	0.486995	0.00388751	0.0136278	0
618	BDI	Burundi	1996	0.0751256	0.140947	0.00661201	0.0367573	0.0136361	0.462884	0.00440698	0.0154488	0
618	BDI	Burundi	1997	0.0775328	0.146389	0.00589839	0.031064	0.012156	0.496083	0.00393643	0.0137754	0
618	BDI	Burundi	1998	0.083174	0.156967	0.00640131	0.0356554	0.0131712	0.527748	0.0042851	0.0149345	0
618	BDI	Burundi	1999	0.0909505	0.171657	0.00698524	0.0382959	0.0148031	0.577645	0.00442048	0.0165992	0
618	BDI	Burundi	2000	0.0878314	0.165661	0.00685445	0.045643	0.0144273	0.542613	0.00439674	0.0162186	0
618	BDI	Burundi	2001	0.0762741	0.141378	0.00843685	0.0434647	0.0140668	0.452547	0.00891816	0.0158133	0
618	BDI	Burundi	2002	0.0879635	0.161946	0.0108288	0.0615927	0.0180549	0.495266	0.0114466	0.0202966	0
618	BDI	Burundi	2003	0.083257	0.152685	0.0108461	0.063596	0.0180837	0.455866	0.0114649	0.020329	0
618	BDI	Burundi	2004	0.0797258	0.146295	0.0103004	0.0583338	0.0183201	0.439505	0.0100236	0.020329	0
618	BDI	Burundi	2005	0.0784332	0.144769	0.00928722	0.0474897	0.0187036	0.451193	0.00734798	0.020329	0
618	BDI	Burundi	2006	0.0680553	0.124912	0.0087598	0.0580619	0.0201678	0.353808	0.0059551	0.020329	0
618	BDI	Burundi	2007	0.0750605	0.136762	0.0106698	0.0580007	0.0214816	0.397747	0.0137349	0.0170918	0
618	BDI	Burundi	2008	0.0844409	0.156704	0.00915259	0.0546627	0.0220091	0.479957	0.00972802	0.0170918	0
618	BDI	Burundi	2009	0.0942065	0.173796	0.0112419	0.0571328	0.0248443	0.537458	0.0163629	0.0157696	0
618	BDI	Burundi	2010	0.106356	0.164856	0.0440459	0.0517313	0.0286236	0.505504	0.103484	0.0151917	0
618	BDI	Burundi	2011	0.108046	0.165522	0.0466981	0.0753369	0.0318534	0.462956	0.110488	0.0151917	0
618	BDI	Burundi	2012	0.105438	0.146757	0.0603421	0.0707432	0.0355584	0.391596	0.146521	0.0151917	0
618	BDI	Burundi	2013	0.120628	0.150195	0.0867401	0.0665463	0.0438655	0.398133	0.217369	0.0138495	0
618	BDI	Burundi	2014	0.120182	0.142863	0.0931941	0.064145	0.0427983	0.375478	0.234414	0.0138495	0
618	BDI	Burundi	2015	0.117795	0.145806	0.0855637	0.0562411	0.0427922	0.400225	0.214263	0.0138495	0
618	BDI	Burundi	2016	0.124208	0.149739	0.094226	0.055352	0.042628	0.417276	0.237139	0.0138495	0
618	BDI	Burundi	2017	0.133083	0.167675	0.0937225	0.0510365	0.042628	0.494218	0.237139	0.0122757	0
618	BDI	Burundi	2018	0.141971	0.185254	0.0936005	0.0568754	0.042628	0.552682	0.237139	0.0118945	0
618	BDI	Burundi	2019	0.154791	0.210555	0.0934807	0.0622848	0.042628	0.641865	0.237139	0.0115202	0
618	BDI	Burundi	2020	0.159278	0.219485	0.0933635	0.0653477	0.042628	0.671398	0.237139	0.011154	0
624	CPV	Cabo Verde	1980	0.147688	0.288736	0.00134853	0.0314929	0.18465	0.760038	0.00356136	0	0
624	CPV	Cabo Verde	1981	0.150262	0.293757	0.00138365	0.032313	0.189459	0.770127	0.00365409	0	0
624	CPV	Cabo Verde	1982	0.13667	0.267229	0.00121422	0.0283563	0.16626	0.712506	0.00320666	0	0
624	CPV	Cabo Verde	1983	0.131898	0.257912	0.00115685	0.0270163	0.158403	0.691701	0.00305513	0	0
624	CPV	Cabo Verde	1984	0.103505	0.202405	0.000895913	0.0209227	0.122674	0.54604	0.00236603	0	0
624	CPV	Cabo Verde	1985	0.108011	0.211213	0.000939335	0.0219367	0.12862	0.568615	0.0024807	0	0
624	CPV	Cabo Verde	1986	0.0751042	0.146798	0.000719214	0.0167961	0.0984795	0.377406	0.00189938	0	0
624	CPV	Cabo Verde	1987	0.101383	0.198177	0.00095655	0.0223387	0.130977	0.513354	0.00252616	0	0
624	CPV	Cabo Verde	1988	0.126605	0.247434	0.00124045	0.0289688	0.169851	0.628571	0.00327592	0	0
624	CPV	Cabo Verde	1989	0.145628	0.284556	0.00148284	0.0346294	0.20304	0.707782	0.00391604	0	0
624	CPV	Cabo Verde	1990	0.180912	0.353311	0.00203139	0.04744	0.278152	0.827771	0.00536473	0	0
624	CPV	Cabo Verde	1991	0.17414	0.340124	0.00191647	0.0447563	0.262416	0.80736	0.00506123	0	0
624	CPV	Cabo Verde	1992	0.17884	0.349274	0.0019981	0.0466625	0.273593	0.821018	0.0052768	0	0
624	CPV	Cabo Verde	1993	0.184264	0.359927	0.0019981	0.0712455	0.273593	0.821018	0.0052768	0	0
624	CPV	Cabo Verde	1994	0.18768	0.366579	0.00205557	0.0732947	0.281462	0.830256	0.00542857	0	0
624	CPV	Cabo Verde	1995	0.141424	0.276139	0.00164274	0.0935576	0.224935	0.53928	0.00433834	0	0
624	CPV	Cabo Verde	1996	0.146225	0.285603	0.00160689	0.0904228	0.220026	0.589531	0.00424365	0	0
624	CPV	Cabo Verde	1997	0.143777	0.280801	0.0016007	0.0941315	0.219178	0.566051	0.0042273	0	0
624	CPV	Cabo Verde	1998	0.152308	0.297544	0.00161436	0.100024	0.221049	0.618048	0.00426337	0	0
624	CPV	Cabo Verde	1999	0.138759	0.270943	0.00160352	0.114315	0.219565	0.493129	0.00423476	0	0
624	CPV	Cabo Verde	2000	0.141958	0.27721	0.00161962	0.11836	0.221769	0.506982	0.00427727	0	0
624	CPV	Cabo Verde	2001	0.152039	0.296802	0.00182818	0.105332	0.250326	0.557292	0.00482805	0	0
624	CPV	Cabo Verde	2002	0.153159	0.299084	0.0017461	0.117988	0.239088	0.563637	0.0046113	0	0
624	CPV	Cabo Verde	2003	0.150685	0.294289	0.00168091	0.112991	0.230162	0.568341	0.00443913	0	0
624	CPV	Cabo Verde	2004	0.152085	0.296936	0.00178473	0.109895	0.244378	0.560076	0.00471332	0	0
624	CPV	Cabo Verde	2005	0.155842	0.304135	0.00196497	0.116522	0.255036	0.559069	0.0051893	0	0
624	CPV	Cabo Verde	2006	0.173147	0.338011	0.00208001	0.130845	0.29778	0.595114	0.00549313	0	0
624	CPV	Cabo Verde	2007	0.194033	0.378906	0.00220705	0.137319	0.36543	0.630013	0.00582863	0	0
624	CPV	Cabo Verde	2008	0.214831	0.420199	0.00176568	0.153124	0.445439	0.630089	0.004663	0	0
624	CPV	Cabo Verde	2009	0.220014	0.43022	0.00192486	0.165083	0.485603	0.581755	0.00508338	0	0
624	CPV	Cabo Verde	2010	0.238142	0.46593	0.00182166	0.172983	0.539295	0.617438	0.00481083	0	0
624	CPV	Cabo Verde	2011	0.238175	0.466243	0.00157302	0.180048	0.539862	0.605815	0.0041542	0	0
624	CPV	Cabo Verde	2012	0.245839	0.481152	0.00171831	0.174386	0.59138	0.587155	0.0045379	0	0
624	CPV	Cabo Verde	2013	0.246393	0.482267	0.00169059	0.171573	0.588113	0.601685	0.00446471	0	0
624	CPV	Cabo Verde	2014	0.245907	0.481523	0.00148078	0.167299	0.590769	0.601547	0.00391061	0	0
624	CPV	Cabo Verde	2015	0.246698	0.48085	0.00370725	0.16625	0.584293	0.611522	0.0097905	0	0
624	CPV	Cabo Verde	2016	0.24654	0.4808	0.00344652	0.165839	0.579669	0.619751	0.00910196	0	0
624	CPV	Cabo Verde	2017	0.240716	0.47066	0.00214748	0.168962	0.561177	0.606012	0.0056713	0	0
624	CPV	Cabo Verde	2018	0.243944	0.477302	0.00184516	0.163874	0.585684	0.599415	0.00487289	0	0
624	CPV	Cabo Verde	2019	0.254847	0.498767	0.00179633	0.161085	0.59189	0.677127	0.00474395	0	0
624	CPV	Cabo Verde	2020	0.257434	0.503471	0.00217371	0.188351	0.570503	0.685245	0.00574056	0	0
522	KHM	Cambodia	1980	0	0	0	0	0	0	0	0	0
522	KHM	Cambodia	1981	0	0	0	0	0	0	0	0	0
522	KHM	Cambodia	1982	0	0	0	0	0	0	0	0	0
522	KHM	Cambodia	1983	0	0	0	0	0	0	0	0	0
522	KHM	Cambodia	1984	0	0	0	0	0	0	0	0	0
522	KHM	Cambodia	1985	0	0	0	0	0	0	0	0	0
522	KHM	Cambodia	1986	0	0	0	0	0	0	0	0	0
522	KHM	Cambodia	1987	0	0	0	0	0	0	0	0	0
522	KHM	Cambodia	1988	0	0	0	0	0	0	0	0	0
522	KHM	Cambodia	1989	0	0	0	0	0	0	0	0	0
522	KHM	Cambodia	1990	0	0	0	0	0	0	0	0	0
522	KHM	Cambodia	1991	0	0	0	0	0	0	0	0	0
522	KHM	Cambodia	1992	0	0	0	0	0	0	0	0	0
522	KHM	Cambodia	1993	0.0417657	0.0813199	0.000715026	0.00491913	0.00123562	0.305567	0.00188832	0	0
522	KHM	Cambodia	1994	0.0491868	0.0956141	0.000997188	0.00686031	0.00172322	0.357015	0.00263348	0	0
522	KHM	Cambodia	1995	0.0504982	0.0981355	0.0010516	0.00723461	0.00181724	0.366023	0.00277717	0	0
522	KHM	Cambodia	1996	0.0564015	0.109355	0.00142745	0.00982034	0.00246675	0.404169	0.00376976	0	0
522	KHM	Cambodia	1997	0.0579071	0.112258	0.00148159	0.0130526	0.00256032	0.409849	0.00391276	0	0
522	KHM	Cambodia	1998	0.0528642	0.10253	0.00130415	0.0116147	0.00225368	0.374992	0.00344414	0	0
522	KHM	Cambodia	1999	0.0528277	0.102518	0.0012445	0.0118658	0.0021506	0.374695	0.00328661	0	0
522	KHM	Cambodia	2000	0.0539263	0.104775	0.00114543	0.0132673	0.0019794	0.38139	0.00302499	0	0
522	KHM	Cambodia	2001	0.0260242	0.0501384	0.000977506	0.0124522	0.00168921	0.170993	0.0025815	0	0
522	KHM	Cambodia	2002	0.0683492	0.133314	0.00093588	0.0131227	0.00161728	0.493106	0.00247157	0	0
522	KHM	Cambodia	2003	0.0722499	0.140833	0.00107834	0.0149961	0.00186346	0.518751	0.0028478	0	0
522	KHM	Cambodia	2004	0.0718427	0.139958	0.00115355	0.0185596	0.00199343	0.509135	0.00304641	0	0
522	KHM	Cambodia	2005	0.0680653	0.132589	0.00110257	0.0185396	0.00207746	0.480403	0.00291179	0	0
522	KHM	Cambodia	2006	0.081949	0.159733	0.00122849	0.0248583	0.029544	0.529307	0.00324432	0	0
522	KHM	Cambodia	2007	0.0930341	0.181127	0.00160818	0.0378005	0.0401329	0.572929	0.00424707	0	0
522	KHM	Cambodia	2008	0.0947992	0.18247	0.00373203	0.0487424	0.0519334	0.540002	0.00985597	0	0
522	KHM	Cambodia	2009	0.0893449	0.171774	0.00371433	0.0510873	0.0640138	0.474313	0.00980921	0	0
522	KHM	Cambodia	2010	0.100539	0.185449	0.0120272	0.05725	0.0697331	0.507504	0.0317628	0	0
522	KHM	Cambodia	2011	0.107061	0.196411	0.0138758	0.0587165	0.0749515	0.538897	0.0366446	0	0
522	KHM	Cambodia	2012	0.116089	0.215652	0.0123663	0.0805487	0.0824721	0.564319	0.0326584	0	0
522	KHM	Cambodia	2013	0.124138	0.234066	0.00976336	0.10798	0.0914556	0.574659	0.0257842	0	0
522	KHM	Cambodia	2014	0.133794	0.253893	0.0089015	0.129643	0.11264	0.579806	0.0235081	0	0
522	KHM	Cambodia	2015	0.141852	0.271545	0.0070761	0.15562	0.128226	0.5786	0.0186873	0	0
522	KHM	Cambodia	2016	0.150129	0.287591	0.00728771	0.173036	0.1459	0.582073	0.0192462	0	0
522	KHM	Cambodia	2017	0.156097	0.300024	0.00657749	0.185723	0.158961	0.587186	0.0173706	0	0
522	KHM	Cambodia	2018	0.162688	0.316286	0.00326095	0.216308	0.17465	0.572646	0.00861187	0	0
522	KHM	Cambodia	2019	0.179755	0.350708	0.0023604	0.249123	0.196901	0.613939	0.00623359	0	0
522	KHM	Cambodia	2020	0.18982	0.370478	0.0023604	0.251656	0.247764	0.60146	0.00623359	0	0
622	CMR	Cameroon	1980	0.0700372	0.136511	0.00105434	0.0836743	0.00610405	0.379254	0.0027844	0	0
622	CMR	Cameroon	1981	0.0726647	0.141614	0.00111189	0.0882418	0.00643724	0.390833	0.00293639	0	0
622	CMR	Cameroon	1982	0.0728002	0.141877	0.00111486	0.0884779	0.00645447	0.391429	0.00294425	0	0
622	CMR	Cameroon	1983	0.0722319	0.140773	0.00110251	0.0874976	0.00638296	0.388911	0.00291163	0	0
622	CMR	Cameroon	1984	0.0604812	0.117895	0.000900471	0.0714634	0.00521326	0.32898	0.00237806	0	0
622	CMR	Cameroon	1985	0.0549607	0.107136	0.000816521	0.0648009	0.00472723	0.299211	0.00215636	0	0
622	CMR	Cameroon	1986	0.0574838	0.112051	0.000857171	0.0680269	0.00496257	0.312481	0.00226371	0	0
622	CMR	Cameroon	1987	0.0612574	0.119397	0.000923237	0.0732701	0.00534506	0.331553	0.00243819	0	0
622	CMR	Cameroon	1988	0.0580317	0.113114	0.000870576	0.0690907	0.00504018	0.314689	0.00229911	0	0
622	CMR	Cameroon	1989	0.0594719	0.115918	0.000894847	0.071017	0.0051807	0.322107	0.00236321	0	0
622	CMR	Cameroon	1990	0.0620829	0.121	0.000941384	0.0747102	0.00545012	0.335181	0.00248611	0	0
622	CMR	Cameroon	1991	0.0621655	0.121161	0.000942858	0.0748273	0.00545866	0.335595	0.00249	0	0
622	CMR	Cameroon	1992	0.0573843	0.11177	0.000942858	0.0531561	0.00545866	0.335595	0.00249	0	0
622	CMR	Cameroon	1993	0.0477772	0.0928214	0.00102116	0.0532988	0.00591199	0.260986	0.00269679	0	0
622	CMR	Cameroon	1994	0.0492469	0.0957195	0.00100973	0.0536734	0.00584581	0.271725	0.0026666	0	0
622	CMR	Cameroon	1995	0.0597598	0.116182	0.00119613	0.0510791	0.00692494	0.353783	0.00315886	0	0
622	CMR	Cameroon	1996	0.0853748	0.166531	0.00115951	0.0488907	0.00671295	0.553418	0.00306216	0	0
622	CMR	Cameroon	1997	0.0833446	0.162536	0.00116657	0.0390912	0.00615241	0.555333	0.0030808	0	0
622	CMR	Cameroon	1998	0.0757203	0.147536	0.00119128	0.0391946	0.00617617	0.496847	0.00314607	0	0
622	CMR	Cameroon	1999	0.065844	0.128104	0.0012249	0.0411512	0.00580255	0.418686	0.00323486	0	0
622	CMR	Cameroon	2000	0.0815401	0.15895	0.00120858	0.0391098	0.00572524	0.542083	0.00319176	0	0
622	CMR	Cameroon	2001	0.0829686	0.162003	0.000961294	0.044045	0.00606749	0.545064	0.00253869	0	0
622	CMR	Cameroon	2002	0.0773573	0.15096	0.000982643	0.04681	0.00620224	0.497284	0.00259507	0	0
622	CMR	Cameroon	2003	0.0730586	0.142415	0.00108456	0.0483494	0.00684551	0.46042	0.00286422	0	0
622	CMR	Cameroon	2004	0.0735322	0.143347	0.00108275	0.046509	0.00683411	0.467159	0.00285945	0	0
622	CMR	Cameroon	2005	0.0805569	0.156899	0.00132875	0.0483754	0.0139201	0.504819	0.00350911	0	0
622	CMR	Cameroon	2006	0.0797689	0.155355	0.00132453	0.0460447	0.0152276	0.500561	0.00349796	0	0
622	CMR	Cameroon	2007	0.0852367	0.165954	0.00146519	0.0479565	0.0166237	0.536184	0.00386944	0	0
622	CMR	Cameroon	2008	0.0839722	0.163416	0.00151981	0.0474273	0.0190588	0.523144	0.00401368	0	0
622	CMR	Cameroon	2009	0.0834003	0.162233	0.00157901	0.0488331	0.0215199	0.51207	0.00417002	0	0
622	CMR	Cameroon	2010	0.0779835	0.1516	0.0015732	0.0514557	0.0269787	0.457221	0.00415467	0	0
622	CMR	Cameroon	2011	0.0803234	0.155283	0.00248594	0.0554167	0.0299166	0.45995	0.00656514	0	0
622	CMR	Cameroon	2012	0.0794241	0.151384	0.00461847	0.0548697	0.0321064	0.442065	0.012197	0	0
622	CMR	Cameroon	2013	0.0964347	0.185069	0.00434458	0.0557179	0.0360685	0.564877	0.0114736	0	0
622	CMR	Cameroon	2014	0.0772746	0.148086	0.00369479	0.0550344	0.0381923	0.418802	0.00975761	0	0
622	CMR	Cameroon	2015	0.0817163	0.156756	0.0037488	0.0585063	0.0406583	0.442517	0.00990024	0	0
622	CMR	Cameroon	2016	0.0799982	0.153649	0.00348143	0.0582459	0.0419508	0.428724	0.00919415	0	0
622	CMR	Cameroon	2017	0.0854384	0.16426	0.00355534	0.0572659	0.040864	0.473415	0.00938932	0	0
622	CMR	Cameroon	2018	0.0867545	0.167291	0.00310956	0.0582187	0.0461371	0.474771	0.00821207	0	0
622	CMR	Cameroon	2019	0.0807963	0.156416	0.00228183	0.0553559	0.0447089	0.43973	0.0060261	0	0
622	CMR	Cameroon	2020	0.0883391	0.171235	0.00227808	0.0606745	0.0466298	0.485135	0.00601621	0	0
156	CAN	Canada	1980	0.37743	0.565742	0.175594	0.352804	0.499576	0.768855	0.302106	0.0758015	0.117326
156	CAN	Canada	1981	0.391336	0.562773	0.205877	0.399144	0.463887	0.738962	0.309561	0.161619	0.117326
156	CAN	Canada	1982	0.380378	0.583396	0.163732	0.395148	0.501762	0.762498	0.205855	0.171493	0.098158
156	CAN	Canada	1983	0.364619	0.55111	0.165064	0.389948	0.458508	0.718125	0.243143	0.0953102	0.134964
156	CAN	Canada	1984	0.384915	0.58434	0.171698	0.401202	0.501868	0.755797	0.227515	0.142704	0.126665
156	CAN	Canada	1985	0.420681	0.606348	0.219941	0.440326	0.502151	0.774957	0.278898	0.195599	0.164332
156	CAN	Canada	1986	0.456325	0.625156	0.271144	0.503334	0.502151	0.741948	0.336017	0.243557	0.209522
156	CAN	Canada	1987	0.476804	0.634913	0.301611	0.537281	0.502133	0.722736	0.378636	0.215239	0.283802
156	CAN	Canada	1988	0.45579	0.634575	0.260674	0.54642	0.502056	0.706165	0.330483	0.236589	0.190007
156	CAN	Canada	1989	0.466519	0.646411	0.269912	0.576099	0.50209	0.702127	0.360402	0.217233	0.203034
156	CAN	Canada	1990	0.443271	0.651459	0.219201	0.592697	0.502057	0.693849	0.299137	0.150639	0.183334
156	CAN	Canada	1991	0.460865	0.673955	0.231262	0.648211	0.502376	0.687253	0.323642	0.164608	0.177973
156	CAN	Canada	1992	0.465956	0.679645	0.235571	0.695226	0.502497	0.630006	0.315364	0.1622	0.204058
156	CAN	Canada	1993	0.543133	0.714598	0.352207	0.761954	0.502496	0.653458	0.455533	0.289624	0.276422
156	CAN	Canada	1994	0.564113	0.722427	0.385587	0.756715	0.50273	0.692304	0.504487	0.278587	0.334777
156	CAN	Canada	1995	0.588928	0.726422	0.430334	0.775162	0.502721	0.676781	0.57691	0.330519	0.337019
156	CAN	Canada	1996	0.63005	0.758073	0.479453	0.825877	0.502953	0.713976	0.6512	0.361912	0.371773
156	CAN	Canada	1997	0.690924	0.779176	0.577917	0.879692	0.503111	0.705095	0.745015	0.518213	0.412827
156	CAN	Canada	1998	0.708733	0.78454	0.607531	0.910365	0.503138	0.674252	0.81765	0.530582	0.406959
156	CAN	Canada	1999	0.71316	0.793591	0.607176	0.929242	0.50304	0.6778	0.828718	0.587511	0.334675
156	CAN	Canada	2000	0.765827	0.745236	0.758979	0.8934	0.50281	0.55067	0.790452	0.452468	1
156	CAN	Canada	2001	0.754481	0.759036	0.722894	0.879751	0.502901	0.627104	0.769568	0.46805	0.894682
156	CAN	Canada	2002	0.702739	0.741774	0.638526	0.838311	0.502719	0.630114	0.811487	0.422222	0.622911
156	CAN	Canada	2003	0.719343	0.763288	0.649625	0.883771	0.502714	0.637171	0.760115	0.454699	0.686933
156	CAN	Canada	2004	0.741787	0.785573	0.671423	0.914777	0.502883	0.671263	0.784567	0.441071	0.740604
156	CAN	Canada	2005	0.7662	0.792347	0.7126	0.931508	0.502931	0.669334	0.80091	0.515322	0.776264
156	CAN	Canada	2006	0.851328	0.905857	0.766297	0.940143	0.777106	0.637494	0.844122	0.512284	0.897914
156	CAN	Canada	2007	0.872422	0.89534	0.818245	0.9293	0.778141	0.613162	0.914927	0.505048	0.985099
156	CAN	Canada	2008	0.835769	0.858418	0.783175	0.828361	0.77752	0.640692	0.814977	0.499063	1
156	CAN	Canada	2009	0.909665	0.912227	0.87451	0.936915	0.772735	0.674978	0.969666	0.620298	0.980843
156	CAN	Canada	2010	0.87056	0.880834	0.829093	0.917916	0.771216	0.587544	0.969299	0.657981	0.798762
156	CAN	Canada	2011	0.906305	0.88513	0.895007	0.928209	0.77266	0.584494	0.963776	0.720495	0.951201
156	CAN	Canada	2012	0.905056	0.936256	0.841428	0.931813	0.774028	0.774756	0.984868	0.669182	0.807829
156	CAN	Canada	2013	0.900524	0.932792	0.83599	0.933549	0.762948	0.776897	0.98929	0.681322	0.772907
156	CAN	Canada	2014	0.903153	0.928811	0.845135	0.939571	0.760899	0.754716	0.996861	0.682306	0.791846
156	CAN	Canada	2015	0.91248	0.938932	0.853334	0.949394	0.757541	0.783113	0.98311	0.667705	0.849254
156	CAN	Canada	2016	0.895875	0.937311	0.822339	0.952144	0.750868	0.783339	0.997434	0.69052	0.710416
156	CAN	Canada	2017	0.889509	0.931778	0.81537	0.948769	0.733934	0.795829	0.998192	0.709986	0.667589
156	CAN	Canada	2018	0.918843	0.924296	0.880467	0.94714	0.72693	0.781213	0.997656	0.709986	0.874965
156	CAN	Canada	2019	0.896184	0.924105	0.836153	0.953446	0.722429	0.777377	0.997839	0.709986	0.734015
156	CAN	Canada	2020	0.848527	0.912121	0.754531	0.953446	0.727407	0.722501	1	0.709986	0.472208
626	CAF	Central African Republic	1980	0.0911691	0.179072	0	0.0611362	0.0140976	0.569178	0	0	0
626	CAF	Central African Republic	1981	0.0849921	0.166939	0	0.0491397	0.0113313	0.546864	0	0	0
626	CAF	Central African Republic	1982	0.087896	0.172643	0	0.0553773	0.0127697	0.556117	0	0	0
626	CAF	Central African Republic	1983	0.0868911	0.170669	0	0.0532898	0.0122883	0.552768	0	0	0
626	CAF	Central African Republic	1984	0.0841864	0.165356	0	0.0481969	0.0111139	0.542666	0	0	0
626	CAF	Central African Republic	1985	0.0791214	0.155408	0	0.0404539	0.00932843	0.520038	0	0	0
626	CAF	Central African Republic	1986	0.0760198	0.149316	0	0.0363306	0.00837762	0.504902	0	0	0
626	CAF	Central African Republic	1987	0.0755142	0.148323	0	0.0356741	0.00822624	0.502402	0	0	0
626	CAF	Central African Republic	1988	0.0719692	0.14136	0	0.0317776	0.00732772	0.483414	0	0	0
626	CAF	Central African Republic	1989	0.0724489	0.142302	0	0.0323172	0.00745216	0.485957	0	0	0
626	CAF	Central African Republic	1990	0.0711607	0.139772	0	0.030955	0.00713804	0.478946	0	0	0
626	CAF	Central African Republic	1991	0.0692842	0.136086	0	0.0291421	0.00672001	0.468378	0	0	0
626	CAF	Central African Republic	1992	0.0452942	0.0889656	0	0.0195584	0.00451005	0.305152	0	0	0
626	CAF	Central African Republic	1993	0.0440454	0.0865127	0	0.0190813	0.00440004	0.296609	0	0	0
626	CAF	Central African Republic	1994	0.038747	0.0761056	0	0.0173202	0.00399394	0.259823	0	0	0
626	CAF	Central African Republic	1995	0.0499829	0.0981749	0	0.0181413	0.00419587	0.343839	0	0	0
626	CAF	Central African Republic	1996	0.0552892	0.108597	0	0.0197379	0.00433617	0.381406	0	0	0
626	CAF	Central African Republic	1997	0.0549981	0.108026	0	0.0187357	0.00424534	0.381024	0	0	0
626	CAF	Central African Republic	1998	0.0860331	0.168984	0	0.0202217	0.00441613	0.615048	0	0	0
626	CAF	Central African Republic	1999	0.0857574	0.168442	0	0.0190751	0.00431244	0.615048	0	0	0
626	CAF	Central African Republic	2000	0.0593303	0.116535	0	0.0220076	0.00408184	0.408846	0	0	0
626	CAF	Central African Republic	2001	0.0541377	0.106336	0	0.0232822	0.00406739	0.367103	0	0	0
626	CAF	Central African Republic	2002	0.0534737	0.105032	0	0.0204901	0.00384824	0.367103	0	0	0
626	CAF	Central African Republic	2003	0.0532406	0.104574	0	0.0195223	0.00375865	0.367103	0	0	0
626	CAF	Central African Republic	2004	0.069075	0.135675	0	0.0212083	0.00384863	0.484938	0	0	0
626	CAF	Central African Republic	2005	0.0682355	0.134026	0	0.0213297	0.00377281	0.478455	0	0	0
626	CAF	Central African Republic	2006	0.0586377	0.115174	0	0.0208179	0.00371313	0.40618	0	0	0
626	CAF	Central African Republic	2007	0.0418335	0.0821682	0	0.0226028	0.00626354	0.270689	0	0	0
626	CAF	Central African Republic	2008	0.0365103	0.0717125	0	0.0232705	0.00668155	0.228248	0	0	0
626	CAF	Central African Republic	2009	0.0447821	0.0879596	0	0.0236129	0.0102935	0.284751	0	0	0
626	CAF	Central African Republic	2010	0.0582833	0.114478	0	0.0270318	0.0131808	0.37719	0	0	0
626	CAF	Central African Republic	2011	0.063174	0.124084	0	0.0294747	0.0148964	0.407528	0	0	0
626	CAF	Central African Republic	2012	0.0530687	0.104236	0	0.0324148	0.0153766	0.324668	0	0	0
626	CAF	Central African Republic	2013	0.0414594	0.0814332	0	0.0359076	0.0174069	0.22681	0	0	0
626	CAF	Central African Republic	2014	0.0399089	0.0783878	0	0.0321449	0.0141186	0.22681	0	0	0
626	CAF	Central African Republic	2015	0.0388959	0.0763981	0	0.0300836	0.0115701	0.22681	0	0	0
626	CAF	Central African Republic	2016	0.0394101	0.0774082	0	0.0311674	0.0128262	0.22681	0	0	0
626	CAF	Central African Republic	2017	0.0392225	0.0770396	0	0.0290692	0.0140828	0.22681	0	0	0
626	CAF	Central African Republic	2018	0.0395663	0.0777148	0	0.0306275	0.0140828	0.22681	0	0	0
626	CAF	Central African Republic	2019	0.0393091	0.0772098	0	0.0294619	0.0140828	0.22681	0	0	0
626	CAF	Central African Republic	2020	0.0393091	0.0772098	0	0.0294619	0.0140828	0.22681	0	0	0
628	TCD	Chad	1980	0.122335	0.186206	0.0540803	0.0561743	0.00879616	0.614108	0.142821	0	0
628	TCD	Chad	1981	0.118109	0.177906	0.0540803	0.037021	0.00879616	0.614108	0.142821	0	0
628	TCD	Chad	1982	0.109001	0.168212	0.0458844	0.0314105	0.0074631	0.588122	0.121177	0	0
628	TCD	Chad	1983	0.101724	0.1598	0.0400034	0.0273846	0.00650656	0.563819	0.105645	0	0
628	TCD	Chad	1984	0.108303	0.16688	0.0458451	0.0313836	0.00745671	0.583005	0.121073	0	0
628	TCD	Chad	1985	0.125566	0.182782	0.0638501	0.043709	0.0103852	0.619135	0.168622	0	0
628	TCD	Chad	1986	0.137944	0.193254	0.077692	0.0531845	0.0126366	0.640102	0.205177	0	0
628	TCD	Chad	1987	0.138318	0.193569	0.0781106	0.0534711	0.0127047	0.640731	0.206283	0	0
628	TCD	Chad	1988	0.133516	0.184137	0.0781106	0.0317045	0.0127047	0.640731	0.206283	0	0
628	TCD	Chad	1989	0.129252	0.180762	0.0731112	0.0296753	0.0118915	0.632395	0.19308	0	0
628	TCD	Chad	1990	0.130129	0.181451	0.0741453	0.0300951	0.0120597	0.634083	0.195811	0	0
628	TCD	Chad	1991	0.130137	0.181457	0.0741545	0.0300988	0.0120612	0.634098	0.195835	0	0
628	TCD	Chad	1992	0.129142	0.180668	0.0729881	0.0296254	0.0118715	0.632147	0.192755	0	0
628	TCD	Chad	1993	0.109025	0.160439	0.0537052	0.0217986	0.00873515	0.571981	0.141831	0	0
628	TCD	Chad	1994	0.0860195	0.130463	0.0384939	0.0156244	0.00626103	0.470058	0.101659	0	0
628	TCD	Chad	1995	0.0969938	0.153099	0.0374128	0.0165932	0.00608519	0.55666	0.0988039	0	0
628	TCD	Chad	1996	0.0877449	0.138233	0.0341132	0.0156969	0.0055485	0.501311	0.0900898	0	0
628	TCD	Chad	1997	0.0828453	0.130111	0.0326111	0.0139378	0.00530419	0.47313	0.0861229	0	0
628	TCD	Chad	1998	0.0909321	0.140931	0.0376748	0.014248	0.0061278	0.513266	0.0994956	0	0
628	TCD	Chad	1999	0.0858322	0.13337	0.0352196	0.014845	0.00572846	0.483552	0.0930117	0	0
628	TCD	Chad	2000	0.0771416	0.117548	0.0339708	0.0154293	0.00552536	0.421445	0.0897139	0	0
628	TCD	Chad	2001	0.0777158	0.117497	0.0351497	0.0169824	0.00571709	0.418312	0.0928271	0	0
628	TCD	Chad	2002	0.0752991	0.117751	0.0301495	0.0175194	0.00576501	0.418312	0.0796221	0	0
628	TCD	Chad	2003	0.0791653	0.133558	0.0219357	0.0166766	0.00530264	0.481914	0.0579303	0	0
628	TCD	Chad	2004	0.0644839	0.113054	0.0136036	0.0120525	0.00469081	0.411064	0.0359258	0	0
628	TCD	Chad	2005	0.0731535	0.133492	0.0101934	0.0097602	0.00451739	0.494613	0.0269199	0	0
628	TCD	Chad	2006	0.0672704	0.122997	0.00913351	0.00849922	0.00436568	0.456217	0.0241208	0	0
628	TCD	Chad	2007	0.0505919	0.0915373	0.00783384	0.00994877	0.00450366	0.331331	0.0206885	0	0
628	TCD	Chad	2008	0.0610781	0.113443	0.0065246	0.0100716	0.00678989	0.412403	0.0172309	0	0
628	TCD	Chad	2009	0.0641908	0.118776	0.00730572	0.0141517	0.00780676	0.424552	0.0192938	0	0
628	TCD	Chad	2010	0.0839835	0.158599	0.00635933	0.0133623	0.00888054	0.57879	0.0167944	0	0
628	TCD	Chad	2011	0.0664337	0.124901	0.00558573	0.0135201	0.0097394	0.446181	0.0147514	0	0
628	TCD	Chad	2012	0.0737198	0.139315	0.00548333	0.0160806	0.00911973	0.4989	0.014481	0	0
628	TCD	Chad	2013	0.0741899	0.136347	0.00937455	0.0172419	0.0119171	0.48074	0.0247573	0	0
628	TCD	Chad	2014	0.0811349	0.129524	0.0298389	0.0206845	0.0128765	0.446834	0.0788018	0	0
628	TCD	Chad	2015	0.067509	0.105568	0.0270307	0.0227997	0.0148262	0.346951	0.0713857	0	0
628	TCD	Chad	2016	0.0780655	0.124316	0.0290183	0.0247228	0.0162434	0.414175	0.0766346	0	0
628	TCD	Chad	2017	0.0796487	0.127073	0.0293707	0.0243404	0.0161339	0.425713	0.0775653	0	0
628	TCD	Chad	2018	0.0883946	0.144251	0.0293707	0.0243363	0.0157056	0.493171	0.0775653	0	0
628	TCD	Chad	2019	0.0815952	0.130896	0.0293707	0.0236956	0.0140444	0.445144	0.0775653	0	0
628	TCD	Chad	2020	0.0820419	0.131774	0.0293707	0.0236956	0.0160836	0.445144	0.0775653	0	0
228	CHL	Chile	1980	0.273742	0.372794	0.164881	0.381646	0.141851	0.56865	0.205924	0.200948	0.0717946
228	CHL	Chile	1981	0.28232	0.429192	0.125332	0.441085	0.163943	0.650757	0.15653	0.152747	0.0545734
228	CHL	Chile	1982	0.370912	0.56618	0.162353	0.6018	0.240069	0.785131	0.203943	0.196075	0.0711004
228	CHL	Chile	1983	0.363429	0.520613	0.193224	0.561041	0.210566	0.726041	0.243483	0.232202	0.0848808
228	CHL	Chile	1984	0.38089	0.559808	0.188325	0.597898	0.237245	0.771665	0.237223	0.226457	0.0826893
228	CHL	Chile	1985	0.35556	0.459258	0.239123	0.500348	0.18597	0.630972	0.296841	0.290585	0.107151
228	CHL	Chile	1986	0.356748	0.449246	0.251468	0.456963	0.184142	0.668172	0.2975	0.31807	0.117634
228	CHL	Chile	1987	0.355958	0.432184	0.266979	0.427004	0.177178	0.663963	0.301338	0.350012	0.129819
228	CHL	Chile	1988	0.348369	0.450683	0.233572	0.401988	0.192359	0.752569	0.281309	0.291337	0.107437
228	CHL	Chile	1989	0.334671	0.479188	0.178164	0.436107	0.20945	0.777302	0.21368	0.223623	0.0816084
228	CHL	Chile	1990	0.316278	0.45167	0.169554	0.40526	0.194455	0.747393	0.203171	0.213101	0.077595
228	CHL	Chile	1991	0.323993	0.466523	0.169854	0.408141	0.208347	0.777024	0.203963	0.213101	0.077595
228	CHL	Chile	1992	0.31719	0.464296	0.158719	0.39511	0.205771	0.794617	0.191082	0.197558	0.0735169
228	CHL	Chile	1993	0.342271	0.480993	0.191285	0.429694	0.214331	0.786952	0.252002	0.228025	0.0727214
228	CHL	Chile	1994	0.359304	0.475168	0.230566	0.428638	0.212063	0.769888	0.317044	0.250804	0.0961061
228	CHL	Chile	1995	0.375668	0.467	0.270875	0.405117	0.222289	0.760666	0.322503	0.280242	0.187641
228	CHL	Chile	1996	0.333024	0.461131	0.192985	0.41752	0.229078	0.705637	0.251673	0.285434	0.0201782
228	CHL	Chile	1997	0.36796	0.460539	0.262197	0.422835	0.231624	0.690132	0.305443	0.33273	0.127257
228	CHL	Chile	1998	0.346524	0.449356	0.231276	0.423874	0.226017	0.654312	0.265097	0.308387	0.102314
228	CHL	Chile	1999	0.383458	0.480562	0.272615	0.483334	0.250349	0.634772	0.364048	0.305054	0.117995
228	CHL	Chile	2000	0.385718	0.497015	0.260601	0.506601	0.247626	0.66407	0.358778	0.273947	0.117788
228	CHL	Chile	2001	0.396869	0.517568	0.261951	0.536069	0.260218	0.673259	0.367294	0.29618	0.0892432
228	CHL	Chile	2002	0.403325	0.535587	0.256613	0.548877	0.286684	0.677462	0.353178	0.319131	0.065941
228	CHL	Chile	2003	0.459364	0.547412	0.354858	0.557192	0.31901	0.655368	0.459824	0.458684	0.107888
228	CHL	Chile	2004	0.471243	0.556369	0.369233	0.559227	0.316651	0.690683	0.466567	0.465896	0.138102
228	CHL	Chile	2005	0.492191	0.564436	0.402312	0.542345	0.348675	0.696917	0.467817	0.521701	0.184944
228	CHL	Chile	2006	0.482105	0.572338	0.374598	0.524569	0.380176	0.70489	0.452563	0.441445	0.196828
228	CHL	Chile	2007	0.527976	0.609095	0.42794	0.563866	0.410992	0.730019	0.481896	0.509465	0.261835
228	CHL	Chile	2008	0.503207	0.617974	0.37041	0.558427	0.439317	0.726327	0.355125	0.471275	0.270387
228	CHL	Chile	2009	0.530285	0.629714	0.411856	0.610513	0.447754	0.670146	0.474125	0.531092	0.198124
228	CHL	Chile	2010	0.510737	0.626755	0.376419	0.594577	0.469479	0.649168	0.477382	0.405598	0.209191
228	CHL	Chile	2011	0.507266	0.610578	0.385779	0.578324	0.481471	0.593638	0.446854	0.446436	0.234127
228	CHL	Chile	2012	0.497184	0.595655	0.380899	0.603251	0.493494	0.473606	0.45497	0.471739	0.183158
228	CHL	Chile	2013	0.509735	0.608531	0.392675	0.606315	0.475395	0.548718	0.43589	0.522493	0.191926
228	CHL	Chile	2014	0.493393	0.616479	0.352629	0.627798	0.440802	0.601252	0.433319	0.44796	0.14358
228	CHL	Chile	2015	0.478498	0.615072	0.32478	0.644538	0.429372	0.586708	0.412763	0.400995	0.127583
228	CHL	Chile	2016	0.472365	0.609532	0.318273	0.665104	0.413454	0.557169	0.438056	0.33941	0.139082
228	CHL	Chile	2017	0.506818	0.623801	0.371676	0.659014	0.395856	0.652266	0.503718	0.408947	0.159058
228	CHL	Chile	2018	0.502303	0.629268	0.357342	0.653109	0.377999	0.713295	0.434653	0.391352	0.214466
228	CHL	Chile	2019	0.501185	0.623173	0.36124	0.681687	0.367337	0.659329	0.424051	0.401076	0.229714
228	CHL	Chile	2020	0.523991	0.629853	0.399354	0.707041	0.358311	0.657685	0.470488	0.429802	0.26572
924	CHN	China	1980	0	0	0	0	0	0	0	0	0
924	CHN	China	1981	0	0	0	0	0	0	0	0	0
924	CHN	China	1982	0.258057	0.26305	0.243818	0.172255	0.02683	0.68707	0.110096	0.0698579	0.570919
924	CHN	China	1983	0.258057	0.26305	0.243818	0.172255	0.02683	0.68707	0.110096	0.0698579	0.570919
924	CHN	China	1984	0.258057	0.26305	0.243818	0.172255	0.02683	0.68707	0.110096	0.0698579	0.570919
924	CHN	China	1985	0.256399	0.264414	0.239198	0.172255	0.02683	0.692372	0.109428	0.0683478	0.558585
924	CHN	China	1986	0.265562	0.275907	0.245702	0.19699	0.0286274	0.692372	0.115139	0.0701098	0.570584
924	CHN	China	1987	0.289405	0.277611	0.290831	0.200661	0.0288916	0.692372	0.137687	0.0825359	0.674157
924	CHN	China	1988	0.262568	0.273088	0.24264	0.189577	0.0279576	0.695022	0.115556	0.0690669	0.561418
924	CHN	China	1989	0.251483	0.276749	0.217206	0.19746	0.028527	0.695022	0.10318	0.0614838	0.503234
924	CHN	China	1990	0.278296	0.281688	0.264932	0.220695	0.0293723	0.673682	0.125802	0.074981	0.613878
924	CHN	China	1991	0.279328	0.287601	0.261046	0.227917	0.0299005	0.683611	0.12432	0.0739142	0.604404
924	CHN	China	1992	0.280473	0.317799	0.233097	0.223228	0.0310921	0.806828	0.111306	0.0663786	0.538954
924	CHN	China	1993	0.327982	0.318423	0.32579	0.252729	0.0315827	0.758766	0.159555	0.0923367	0.748922
924	CHN	China	1994	0.350485	0.304417	0.383995	0.22876	0.0310136	0.745656	0.198587	0.107446	0.871476
924	CHN	China	1995	0.348109	0.306102	0.377644	0.228478	0.031075	0.752574	0.195913	0.104979	0.857029
924	CHN	China	1996	0.376676	0.305806	0.43405	0.244082	0.0307367	0.725723	0.22387	0.121142	0.986115
924	CHN	China	1997	0.394875	0.319658	0.455944	0.277089	0.0332041	0.719845	0.255889	0.13801	1
924	CHN	China	1998	0.394432	0.321816	0.452914	0.294477	0.0329976	0.699301	0.250959	0.134378	1
924	CHN	China	1999	0.394062	0.335407	0.438598	0.308298	0.0339675	0.727212	0.22785	0.121873	0.99503
924	CHN	China	2000	0.37125	0.337093	0.392105	0.311562	0.0341299	0.727992	0.204305	0.108771	0.88901
924	CHN	China	2001	0.349553	0.342047	0.344534	0.32566	0.0346868	0.722575	0.178685	0.0962787	0.781438
924	CHN	China	2002	0.377193	0.362606	0.378266	0.369051	0.0374119	0.724838	0.197879	0.109367	0.852182
924	CHN	China	2003	0.400137	0.361125	0.424812	0.353032	0.0376882	0.745594	0.223315	0.144569	0.933639
924	CHN	China	2004	0.425393	0.386202	0.449342	0.387915	0.0410055	0.778742	0.230176	0.147807	1
924	CHN	China	2005	0.420155	0.380266	0.44499	0.373833	0.0417448	0.778153	0.197946	0.172347	1
924	CHN	China	2006	0.466093	0.376462	0.539023	0.368654	0.0428574	0.770234	0.365637	0.267777	1
924	CHN	China	2007	0.513982	0.383015	0.626533	0.371888	0.0534266	0.772582	0.616127	0.244837	1
924	CHN	China	2008	0.480359	0.379307	0.5642	0.343509	0.0695287	0.779038	0.458721	0.236306	1
924	CHN	China	2009	0.512618	0.41197	0.594899	0.401126	0.0885074	0.77721	0.562056	0.209963	1
924	CHN	China	2010	0.516025	0.425914	0.587647	0.408821	0.110796	0.781173	0.565245	0.183524	1
924	CHN	China	2011	0.510901	0.419504	0.583992	0.37251	0.135471	0.776157	0.52747	0.216804	1
924	CHN	China	2012	0.54686	0.472915	0.60121	0.378021	0.254777	0.774955	0.542928	0.252321	1
924	CHN	China	2013	0.555566	0.489729	0.601496	0.377566	0.296263	0.771701	0.563553	0.228809	1
924	CHN	China	2014	0.587712	0.513265	0.641101	0.398347	0.335216	0.763041	0.619	0.286966	1
924	CHN	China	2015	0.620191	0.569369	0.648792	0.436465	0.438553	0.744102	0.662691	0.259299	1
924	CHN	China	2016	0.634941	0.582323	0.664809	0.4505	0.462202	0.73127	0.659831	0.312742	1
924	CHN	China	2017	0.627208	0.599684	0.632259	0.480405	0.474097	0.728486	0.677622	0.189962	1
924	CHN	China	2018	0.637365	0.618553	0.63334	0.461062	0.531146	0.738999	0.589072	0.298129	1
924	CHN	China	2019	0.628955	0.613058	0.622316	0.458771	0.524001	0.733452	0.633944	0.210575	1
924	CHN	China	2020	0.671804	0.61822	0.701318	0.499994	0.489195	0.742283	0.707899	0.369955	1
233	COL	Colombia	1980	0.114172	0.153768	0.0704847	0.12229	0.095523	0.231829	0.0481912	0.0879254	0.0765426
233	COL	Colombia	1981	0.117849	0.166538	0.0649379	0.131622	0.102812	0.253543	0.0442345	0.0814576	0.0702581
233	COL	Colombia	1982	0.119611	0.174103	0.0608329	0.137059	0.107059	0.266682	0.0413062	0.0766709	0.0656071
233	COL	Colombia	1983	0.128007	0.190239	0.061189	0.147229	0.115003	0.298966	0.0415603	0.0770862	0.0660106
233	COL	Colombia	1984	0.130847	0.195091	0.0619151	0.150112	0.117255	0.309198	0.0420782	0.0779328	0.0668332
233	COL	Colombia	1985	0.124845	0.179901	0.0653152	0.141091	0.110208	0.277152	0.0424	0.0831701	0.0719221
233	COL	Colombia	1986	0.124863	0.179901	0.0653524	0.141091	0.110208	0.277152	0.0424982	0.0831701	0.0719221
233	COL	Colombia	1987	0.10739	0.145521	0.0654103	0.101545	0.0890331	0.245561	0.042651	0.0831701	0.0719221
233	COL	Colombia	1988	0.109066	0.154498	0.059727	0.0919887	0.0901669	0.294627	0.0387716	0.0764374	0.0653802
233	COL	Colombia	1989	0.122959	0.185705	0.0558078	0.0919887	0.0981254	0.40256	0.0360963	0.0717945	0.0608689
233	COL	Colombia	1990	0.131165	0.201657	0.0559725	0.105097	0.111021	0.420908	0.0362087	0.0719896	0.0610585
233	COL	Colombia	1991	0.128883	0.197002	0.0561465	0.0949559	0.100297	0.437823	0.0366684	0.0719896	0.0610585
233	COL	Colombia	1992	0.114385	0.184316	0.0403556	0.102418	0.0990412	0.378074	0.0257883	0.0533439	0.0429414
233	COL	Colombia	1993	0.122442	0.18688	0.0536162	0.116336	0.1084	0.348962	0.0347746	0.0694262	0.0579049
233	COL	Colombia	1994	0.138789	0.203071	0.0695341	0.125822	0.114316	0.386001	0.0506788	0.0819959	0.076558
233	COL	Colombia	1995	0.150843	0.205949	0.0903321	0.132425	0.119344	0.377663	0.0705648	0.106221	0.0940769
233	COL	Colombia	1996	0.156586	0.190772	0.116789	0.138314	0.117137	0.312481	0.0914969	0.138729	0.119893
233	COL	Colombia	1997	0.192896	0.217542	0.161338	0.144676	0.136644	0.373162	0.128927	0.185629	0.1687
233	COL	Colombia	1998	0.212006	0.210355	0.206061	0.150945	0.153576	0.306387	0.1645	0.23256	0.220261
233	COL	Colombia	1999	0.239639	0.206911	0.26378	0.149561	0.164036	0.277854	0.210157	0.297092	0.283084
233	COL	Colombia	2000	0.242095	0.196773	0.278744	0.134811	0.17521	0.244622	0.22159	0.312647	0.301048
233	COL	Colombia	2001	0.256632	0.235392	0.268676	0.1524	0.183689	0.350868	0.216628	0.299565	0.288336
233	COL	Colombia	2002	0.270207	0.276993	0.253739	0.171989	0.20977	0.435909	0.199509	0.286057	0.275211
233	COL	Colombia	2003	0.290885	0.285082	0.286267	0.17467	0.207862	0.46601	0.220495	0.325248	0.313451
233	COL	Colombia	2004	0.287401	0.295431	0.269072	0.178234	0.210374	0.496017	0.177042	0.364417	0.271297
233	COL	Colombia	2005	0.283178	0.293804	0.262406	0.188432	0.154496	0.565923	0.141337	0.423135	0.233395
233	COL	Colombia	2006	0.307131	0.291661	0.311597	0.203262	0.122541	0.586043	0.152287	0.456061	0.342987
233	COL	Colombia	2007	0.299831	0.285137	0.303782	0.214017	0.112937	0.558646	0.184229	0.525876	0.208814
233	COL	Colombia	2008	0.339251	0.360836	0.305511	0.225004	0.279017	0.556633	0.15053	0.526907	0.25378
233	COL	Colombia	2009	0.35486	0.37757	0.319435	0.244123	0.284597	0.580129	0.241128	0.541363	0.174365
233	COL	Colombia	2010	0.340883	0.362479	0.307073	0.257001	0.310645	0.456285	0.26492	0.513932	0.134371
233	COL	Colombia	2011	0.344341	0.366022	0.310321	0.250408	0.31066	0.481124	0.239606	0.529697	0.159106
233	COL	Colombia	2012	0.368353	0.398642	0.324865	0.271701	0.329651	0.540258	0.280763	0.533773	0.15166
233	COL	Colombia	2013	0.365582	0.415249	0.302817	0.283253	0.351982	0.547997	0.238177	0.5422	0.124289
233	COL	Colombia	2014	0.367988	0.427651	0.295139	0.291405	0.358244	0.571988	0.207975	0.533747	0.144814
233	COL	Colombia	2015	0.376025	0.450759	0.287819	0.310365	0.365981	0.616907	0.215171	0.481121	0.166389
233	COL	Colombia	2016	0.381815	0.446287	0.303663	0.320285	0.364546	0.585235	0.251548	0.493262	0.160625
233	COL	Colombia	2017	0.38226	0.449969	0.300855	0.346179	0.359781	0.563911	0.236926	0.522237	0.13985
233	COL	Colombia	2018	0.387391	0.459691	0.301211	0.354811	0.355458	0.594374	0.206826	0.536781	0.162395
233	COL	Colombia	2019	0.388113	0.460476	0.301844	0.36223	0.35164	0.591317	0.235942	0.536196	0.129989
233	COL	Colombia	2020	0.394283	0.4676	0.30684	0.408798	0.334828	0.568692	0.257713	0.539706	0.116106
632	COM	Comoros	1980	0	0	0	0	0	0	0	0	0
632	COM	Comoros	1981	0	0	0	0	0	0	0	0	0
632	COM	Comoros	1982	0.0218404	0.0428982	0	0.0100113	0.00416385	0.142839	0	0	0
632	COM	Comoros	1983	0.0270703	0.0531707	0	0.0113228	0.0047093	0.179626	0	0	0
632	COM	Comoros	1984	0.0359546	0.070621	0	0.0145795	0.00606382	0.239671	0	0	0
632	COM	Comoros	1985	0.0344095	0.0675861	0	0.00757616	0.00606382	0.239671	0	0	0
632	COM	Comoros	1986	0.038235	0.0751	0	0.00847968	0.00678698	0.266131	0	0	0
632	COM	Comoros	1987	0.0420702	0.082633	0	0.00956256	0.0076537	0.292124	0	0	0
632	COM	Comoros	1988	0.0502466	0.0986928	0	0.0129427	0.0103591	0.344301	0	0	0
632	COM	Comoros	1989	0.0456131	0.089592	0	0.0113624	0.00909429	0.31372	0	0	0
632	COM	Comoros	1990	0.054322	0.106698	0	0.0156581	0.0125325	0.367194	0	0	0
632	COM	Comoros	1991	0.0553026	0.108624	0	0.0161597	0.0129339	0.373162	0	0	0
632	COM	Comoros	1992	0.0557836	0.109569	0	0.01641	0.0131343	0.376076	0	0	0
632	COM	Comoros	1993	0.0495185	0.0972628	0	0.0138246	0.011065	0.336081	0	0	0
632	COM	Comoros	1994	0.045532	0.0894326	0	0.0124164	0.00993782	0.309917	0	0	0
632	COM	Comoros	1995	0.0448905	0.0881725	0	0.0121955	0.00976104	0.305689	0	0	0
632	COM	Comoros	1996	0.021755	0.0427304	0	0.00845751	0.00676924	0.140448	0	0	0
632	COM	Comoros	1997	0.0294788	0.0579014	0	0.0101056	0.00808831	0.194405	0	0	0
632	COM	Comoros	1998	0.0193005	0.0379094	0	0.00818876	0.00655413	0.122531	0	0	0
632	COM	Comoros	1999	0.0232392	0.0456457	0	0.00950038	0.00760393	0.148622	0	0	0
632	COM	Comoros	2000	0.0315275	0.0619253	0	0.00994192	0.00882394	0.209083	0	0	0
632	COM	Comoros	2001	0.0309747	0.0608396	0	0.00806658	0.00818932	0.209083	0	0	0
632	COM	Comoros	2002	0.0318304	0.0625204	0	0.00819124	0.00833647	0.215157	0	0	0
632	COM	Comoros	2003	0.0345542	0.0678703	0	0.00894091	0.00894422	0.233663	0	0	0
632	COM	Comoros	2004	0.0385267	0.075673	0	0.00778062	0.00916759	0.265555	0	0	0
632	COM	Comoros	2005	0.0364351	0.0715648	0	0.00971287	0.00889975	0.24679	0	0	0
632	COM	Comoros	2006	0.0363058	0.0713107	0	0.00937456	0.00864995	0.24679	0	0	0
632	COM	Comoros	2007	0.0382472	0.075124	0	0.0100665	0.0168161	0.24679	0	0	0
632	COM	Comoros	2008	0.038559	0.0757365	0	0.0119443	0.0163482	0.24679	0	0	0
632	COM	Comoros	2009	0.0375748	0.0738033	0	0.0165278	0.0209916	0.223803	0	0	0
632	COM	Comoros	2010	0.0380174	0.0746727	0	0.0196625	0.0225954	0.219222	0	0	0
632	COM	Comoros	2011	0.0451972	0.0887751	0	0.019932	0.055101	0.219222	0	0	0
632	COM	Comoros	2012	0.044878	0.088148	0	0.0224715	0.0510858	0.219222	0	0	0
632	COM	Comoros	2013	0.04588	0.0901161	0	0.0238291	0.0542929	0.219222	0	0	0
632	COM	Comoros	2014	0.0463798	0.0910978	0	0.0255049	0.0548867	0.219222	0	0	0
632	COM	Comoros	2015	0.046961	0.0922395	0	0.0295849	0.0534308	0.219222	0	0	0
632	COM	Comoros	2016	0.0480345	0.0943479	0	0.0301935	0.0577182	0.219222	0	0	0
632	COM	Comoros	2017	0.0480436	0.0943658	0	0.0308137	0.0571352	0.219222	0	0	0
632	COM	Comoros	2018	0.0479884	0.0942574	0	0.0298103	0.0578938	0.219222	0	0	0
632	COM	Comoros	2019	0.0493172	0.0968674	0	0.0291156	0.0646598	0.219222	0	0	0
632	COM	Comoros	2020	0.0519928	0.102123	0	0.027387	0.0680154	0.236939	0	0	0
636	COD	Congo, Dem. Rep.	1980	0	0	0	0	0	0	0	0	0
636	COD	Congo, Dem. Rep.	1981	0	0	0	0	0	0	0	0	0
636	COD	Congo, Dem. Rep.	1982	0	0	0	0	0	0	0	0	0
636	COD	Congo, Dem. Rep.	1983	0	0	0	0	0	0	0	0	0
636	COD	Congo, Dem. Rep.	1984	0	0	0	0	0	0	0	0	0
636	COD	Congo, Dem. Rep.	1985	0	0	0	0	0	0	0	0	0
636	COD	Congo, Dem. Rep.	1986	0	0	0	0	0	0	0	0	0
636	COD	Congo, Dem. Rep.	1987	0	0	0	0	0	0	0	0	0
636	COD	Congo, Dem. Rep.	1988	0	0	0	0	0	0	0	0	0
636	COD	Congo, Dem. Rep.	1989	0	0	0	0	0	0	0	0	0
636	COD	Congo, Dem. Rep.	1990	0	0	0	0	0	0	0	0	0
636	COD	Congo, Dem. Rep.	1991	0	0	0	0	0	0	0	0	0
636	COD	Congo, Dem. Rep.	1992	0	0	0	0	0	0	0	0	0
636	COD	Congo, Dem. Rep.	1993	0.0849547	0.164421	0.00244409	0.00118867	0.00701406	0.625024	0.00645462	0	0
636	COD	Congo, Dem. Rep.	1994	0.0849547	0.164421	0.00244409	0.00118867	0.00701406	0.625024	0.00645462	0	0
636	COD	Congo, Dem. Rep.	1995	0.0286571	0.0539529	0.00233442	0.00104183	0.00669932	0.196646	0.00616498	0	0
636	COD	Congo, Dem. Rep.	1996	0.0443609	0.0851206	0.00201178	0.00104183	0.00577342	0.319275	0.00531293	0	0
636	COD	Congo, Dem. Rep.	1997	0.00686167	0.0114196	0.00205785	0.00104183	0.00590563	0.0327385	0.0054346	0	0
636	COD	Congo, Dem. Rep.	1998	0.0661494	0.12784	0.00208869	0.00104183	0.00599414	0.484864	0.00551605	0	0
636	COD	Congo, Dem. Rep.	1999	0.00333916	0.00441048	0.0021482	0.00104183	0.00616491	0.00507571	0.0056732	0	0
636	COD	Congo, Dem. Rep.	2000	0.0264955	0.0500397	0.00200197	0.002051	0.00574526	0.18134	0.00528702	0	0
636	COD	Congo, Dem. Rep.	2001	0.0647996	0.125511	0.0017665	0.00489615	0.0050695	0.470873	0.00466516	0	0
636	COD	Congo, Dem. Rep.	2002	0.0264415	0.0503688	0.00156673	0.00614899	0.00449622	0.177807	0.0041376	0	0
636	COD	Congo, Dem. Rep.	2003	0.0374452	0.0720185	0.00153032	0.00716098	0.00439172	0.260384	0.00404144	0	0
636	COD	Congo, Dem. Rep.	2004	0.0262936	0.0496998	0.00194534	0.00794516	0.00558275	0.170368	0.00513747	0	0
636	COD	Congo, Dem. Rep.	2005	0.0375944	0.0720878	0.00175394	0.00764488	0.00553212	0.257932	0.004632	0	0
636	COD	Congo, Dem. Rep.	2006	0.047101	0.0904666	0.00204773	0.0116162	0.00548994	0.322715	0.00540787	0	0
636	COD	Congo, Dem. Rep.	2007	0.0415238	0.0792614	0.00229851	0.0134022	0.00582397	0.27562	0.00607016	0	0
636	COD	Congo, Dem. Rep.	2008	0.0374447	0.071575	0.00197272	0.0212401	0.00575333	0.232683	0.00520977	0	0
636	COD	Congo, Dem. Rep.	2009	0.031453	0.059694	0.00208504	0.0220274	0.00589542	0.184964	0.00550641	0	0
636	COD	Congo, Dem. Rep.	2010	0.0276006	0.0524219	0.00179024	0.0169238	0.00857544	0.160826	0.00472786	0	0
636	COD	Congo, Dem. Rep.	2011	0.0287037	0.0548873	0.00149163	0.0174974	0.00904789	0.168648	0.00393927	0	0
636	COD	Congo, Dem. Rep.	2012	0.0282399	0.0545018	0.000966121	0.0189627	0.0106936	0.161933	0.00255144	0	0
636	COD	Congo, Dem. Rep.	2013	0.032274	0.0633916	2.58464e-11	0.0203235	0.0105103	0.194484	6.82579e-11	0	0
636	COD	Congo, Dem. Rep.	2014	0.0426139	0.083701	2.35318e-11	0.0211896	0.0138668	0.266314	6.21455e-11	0	0
636	COD	Congo, Dem. Rep.	2015	0.0420205	0.0825354	2.22884e-11	0.0222621	0.0174278	0.254028	5.88616e-11	0	0
636	COD	Congo, Dem. Rep.	2016	0.0384556	0.0755334	2.22884e-11	0.0243651	0.0148172	0.22765	5.88616e-11	0	0
636	COD	Congo, Dem. Rep.	2017	0.0438796	0.086187	2.22884e-11	0.0207109	0.0158485	0.273465	5.88616e-11	0	0
636	COD	Congo, Dem. Rep.	2018	0.050184	0.0985698	2.22884e-11	0.0214488	0.0162317	0.319688	5.88616e-11	0	0
636	COD	Congo, Dem. Rep.	2019	0.0400039	0.0785745	2.22884e-11	0.0221622	0.0138193	0.244841	5.88616e-11	0	0
636	COD	Congo, Dem. Rep.	2020	0.0451483	0.0886788	2.22884e-11	0.0242789	0.0065896	0.292615	5.88616e-11	0	0
634	COG	Congo, Rep.	1980	0.0276786	0.0363652	0.0180003	0.0247778	0.00360876	0.0935278	0.0475372	0	0
634	COG	Congo, Rep.	1981	0.0379765	0.0478054	0.0267869	0.0395349	0.00575807	0.109535	0.0707417	0	0
634	COG	Congo, Rep.	1982	0.0466451	0.0590787	0.0325402	0.0522058	0.00760351	0.128915	0.0859357	0	0
634	COG	Congo, Rep.	1983	0.0532521	0.0697128	0.0348833	0.0573662	0.00835511	0.160282	0.0921237	0	0
634	COG	Congo, Rep.	1984	0.0631202	0.0857874	0.0381914	0.0646518	0.00941621	0.208691	0.10086	0	0
634	COG	Congo, Rep.	1985	0.0677929	0.0932884	0.0398684	0.0683451	0.00995413	0.230714	0.105289	0	0
634	COG	Congo, Rep.	1986	0.0637774	0.0867616	0.038508	0.0653491	0.00951777	0.211132	0.101696	0	0
634	COG	Congo, Rep.	1987	0.0503406	0.0641138	0.0347637	0.0571028	0.00831675	0.139039	0.0918079	0	0
634	COG	Congo, Rep.	1988	0.0449517	0.053529	0.0347637	0.032677	0.00831675	0.139039	0.0918079	0	0
634	COG	Congo, Rep.	1989	0.0407385	0.0471348	0.0328826	0.0303062	0.00771335	0.119198	0.08684	0	0
634	COG	Congo, Rep.	1990	0.0437878	0.051618	0.0343887	0.0322043	0.00819644	0.132612	0.0908173	0	0
634	COG	Congo, Rep.	1991	0.0410751	0.0475359	0.0331426	0.0306339	0.00779674	0.120065	0.0875265	0	0
634	COG	Congo, Rep.	1992	0.0401107	0.0461027	0.0326816	0.030053	0.00764889	0.115723	0.0863092	0	0
634	COG	Congo, Rep.	1993	0.0374657	0.0409074	0.0326816	0.0180643	0.00764889	0.115723	0.0863092	0	0
634	COG	Congo, Rep.	1994	0.0332866	0.0363142	0.0290665	0.0153256	0.00648928	0.104427	0.0767619	0	0
634	COG	Congo, Rep.	1995	0.0325462	0.0377208	0.0262055	0.0162578	0.00688397	0.107663	0.0692063	0	0
634	COG	Congo, Rep.	1996	0.0310582	0.0368457	0.024158	0.0157105	0.00665224	0.105572	0.063799	0	0
634	COG	Congo, Rep.	1997	0.0326898	0.0380666	0.0261417	0.0165404	0.00700363	0.108331	0.069038	0	0
634	COG	Congo, Rep.	1998	0.0368114	0.0432161	0.0290879	0.0197281	0.00835338	0.120713	0.0768184	0	0
634	COG	Congo, Rep.	1999	0.041592	0.0554016	0.0262922	0.0225978	0.00956848	0.16119	0.0694352	0	0
634	COG	Congo, Rep.	2000	0.0365118	0.0509151	0.0208003	0.0122447	0.00956848	0.16119	0.0549318	0	0
634	COG	Congo, Rep.	2001	0.0465629	0.0581521	0.0333054	0.020798	0.00984974	0.174434	0.0879566	0	0
634	COG	Congo, Rep.	2002	0.041131	0.0571219	0.0236663	0.017286	0.00988922	0.176279	0.0625006	0	0
634	COG	Congo, Rep.	2003	0.0567534	0.0834541	0.0280193	0.0506421	0.0110588	0.220466	0.0739964	0	0
634	COG	Congo, Rep.	2004	0.0422489	0.0596188	0.0233651	0.0293141	0.00991022	0.165695	0.0617051	0	0
634	COG	Congo, Rep.	2005	0.0324552	0.0440362	0.0197113	0.0221505	0.00980951	0.117387	0.0520557	0	0
634	COG	Congo, Rep.	2006	0.0274953	0.0445516	0.00945385	0.0223977	0.00988624	0.118845	0.0249668	0	0
634	COG	Congo, Rep.	2007	0.0326821	0.0547895	0.00940381	0.0260054	0.0189271	0.137432	0.0248346	0	0
634	COG	Congo, Rep.	2008	0.0404165	0.0701209	0.00926408	0.0278081	0.0242287	0.185096	0.0244656	0	0
634	COG	Congo, Rep.	2009	0.0817172	0.151242	0.00926408	0.0371684	0.0256512	0.482104	0.0244656	0	0
634	COG	Congo, Rep.	2010	0.0904316	0.168359	0.00926408	0.0276505	0.032043	0.553939	0.0244656	0	0
634	COG	Congo, Rep.	2011	0.0892813	0.1661	0.00926408	0.0315724	0.0392669	0.526484	0.0244656	0	0
634	COG	Congo, Rep.	2012	0.0935589	0.174501	0.00926408	0.0356098	0.0429846	0.546113	0.0244656	0	0
634	COG	Congo, Rep.	2013	0.0930481	0.173498	0.00926408	0.0435908	0.0537337	0.510813	0.0244656	0	0
634	COG	Congo, Rep.	2014	0.103006	0.18224	0.0200816	0.0486253	0.0689818	0.510813	0.0530337	0	0
634	COG	Congo, Rep.	2015	0.118503	0.197651	0.0351092	0.0771919	0.0760277	0.510813	0.0927203	0	0
634	COG	Congo, Rep.	2016	0.121484	0.199229	0.0393865	0.0735431	0.0833704	0.510813	0.104016	0	0
634	COG	Congo, Rep.	2017	0.119055	0.196293	0.0375517	0.0623884	0.0877813	0.510813	0.0991708	0	0
634	COG	Congo, Rep.	2018	0.114092	0.192123	0.0319723	0.0527659	0.0877813	0.510813	0.0844358	0	0
634	COG	Congo, Rep.	2019	0.106707	0.191497	0.0180934	0.05132	0.0877813	0.510813	0.0477831	0	0
634	COG	Congo, Rep.	2020	0.106707	0.191497	0.0180934	0.05132	0.0877813	0.510813	0.0477831	0	0
238	CRI	Costa Rica	1980	0.302551	0.573009	0.0212528	0.290487	0.541406	0.832079	0.0109165	0.0251432	0.0288161
238	CRI	Costa Rica	1981	0.277224	0.505381	0.0391339	0.242902	0.452718	0.797703	0.0201011	0.0462976	0.0530608
238	CRI	Costa Rica	1982	0.241923	0.435786	0.0393921	0.196126	0.365538	0.751801	0.0202337	0.046603	0.0534107
238	CRI	Costa Rica	1983	0.252724	0.463762	0.0326304	0.223816	0.38964	0.773584	0.0167606	0.0386035	0.0442427
238	CRI	Costa Rica	1984	0.248461	0.459969	0.0280511	0.208413	0.389158	0.785584	0.0144084	0.033186	0.0380338
238	CRI	Costa Rica	1985	0.231812	0.427267	0.0280511	0.199146	0.345292	0.747461	0.0144084	0.033186	0.0380338
238	CRI	Costa Rica	1986	0.218681	0.401475	0.0280511	0.187293	0.313668	0.720078	0.0144084	0.033186	0.0380338
238	CRI	Costa Rica	1987	0.189387	0.343937	0.0280511	0.198457	0.259341	0.56856	0.0144084	0.033186	0.0380338
238	CRI	Costa Rica	1988	0.162944	0.291998	0.0280511	0.185881	0.221209	0.451696	0.0144084	0.033186	0.0380338
238	CRI	Costa Rica	1989	0.157411	0.28113	0.0280511	0.170999	0.211685	0.450448	0.0144084	0.033186	0.0380338
238	CRI	Costa Rica	1990	0.169254	0.304392	0.0280511	0.165784	0.229743	0.519412	0.0144084	0.033186	0.0380338
238	CRI	Costa Rica	1991	0.130248	0.227779	0.0280511	0.115209	0.173155	0.401509	0.0144084	0.033186	0.0380338
238	CRI	Costa Rica	1992	0.132083	0.231383	0.0280511	0.130378	0.17791	0.382027	0.0144084	0.033186	0.0380338
238	CRI	Costa Rica	1993	0.142431	0.251708	0.0280511	0.150078	0.191511	0.405089	0.0144084	0.033186	0.0380338
238	CRI	Costa Rica	1994	0.136385	0.239832	0.0280511	0.146307	0.186851	0.373088	0.0144084	0.033186	0.0380338
238	CRI	Costa Rica	1995	0.138838	0.245295	0.0274072	0.120568	0.167721	0.469616	0.0181444	0.033186	0.0314965
238	CRI	Costa Rica	1996	0.148522	0.266313	0.0254097	0.129565	0.192068	0.495429	0.0213413	0.033186	0.0213086
238	CRI	Costa Rica	1997	0.156233	0.280558	0.0263101	0.129965	0.199456	0.537746	0.0199108	0.033186	0.0258883
238	CRI	Costa Rica	1998	0.168963	0.300568	0.0313033	0.143376	0.22742	0.546163	0.0292362	0.033186	0.0305316
238	CRI	Costa Rica	1999	0.193108	0.313572	0.0657249	0.16193	0.243313	0.538884	0.052893	0.033186	0.111397
238	CRI	Costa Rica	2000	0.185486	0.297915	0.0664108	0.178708	0.245162	0.446719	0.0547044	0.033186	0.111397
238	CRI	Costa Rica	2001	0.203908	0.331164	0.0693463	0.203963	0.276445	0.481082	0.0624569	0.033186	0.111397
238	CRI	Costa Rica	2002	0.20569	0.334148	0.0698629	0.222854	0.287737	0.442	0.0638211	0.033186	0.111397
238	CRI	Costa Rica	2003	0.237075	0.359007	0.106649	0.256946	0.302709	0.456155	0.0333686	0.0256557	0.272491
238	CRI	Costa Rica	2004	0.184513	0.328773	0.0336413	0.1862	0.294749	0.471104	0.0429237	0.0250463	0.0297681
238	CRI	Costa Rica	2005	0.192612	0.348723	0.0295987	0.185572	0.327477	0.494961	0.0421172	0.0250463	0.0178996
238	CRI	Costa Rica	2006	0.20439	0.363543	0.0379127	0.194232	0.347179	0.505025	0.045196	0.0250463	0.0406004
238	CRI	Costa Rica	2007	0.217836	0.39154	0.0363272	0.205286	0.391195	0.521608	0.0410436	0.0250463	0.0405587
238	CRI	Costa Rica	2008	0.220772	0.398383	0.0352501	0.221963	0.398376	0.508113	0.042587	0.0250463	0.0352819
238	CRI	Costa Rica	2009	0.221596	0.405028	0.0302229	0.222696	0.40958	0.513968	0.0367438	0.0250463	0.0263436
238	CRI	Costa Rica	2010	0.218873	0.399447	0.0304562	0.209763	0.418176	0.49969	0.0298914	0.0250463	0.0353245
238	CRI	Costa Rica	2011	0.235177	0.432511	0.0294169	0.208192	0.48766	0.514646	0.0339953	0.0218471	0.0303398
238	CRI	Costa Rica	2012	0.241551	0.443125	0.0313218	0.219386	0.495377	0.524133	0.0392958	0.021528	0.0303398
238	CRI	Costa Rica	2013	0.274995	0.485655	0.0544817	0.23553	0.568519	0.539926	0.0648265	0.0636949	0.0303398
238	CRI	Costa Rica	2014	0.293578	0.507742	0.068895	0.249598	0.598849	0.551349	0.0791747	0.0636949	0.0588584
238	CRI	Costa Rica	2015	0.273085	0.478891	0.0574939	0.265568	0.518101	0.547351	0.0753921	0.0636949	0.0272005
238	CRI	Costa Rica	2016	0.2728	0.493734	0.0420904	0.278621	0.523985	0.573204	0.0811898	0.0204911	0.0152136
238	CRI	Costa Rica	2017	0.282979	0.506448	0.0493718	0.318377	0.516631	0.567959	0.0772261	0.0405699	0.0227
238	CRI	Costa Rica	2018	0.28921	0.53247	0.0355874	0.327084	0.551807	0.595594	0.0572348	0.0200977	0.0237678
238	CRI	Costa Rica	2019	0.286786	0.528731	0.034566	0.338601	0.526652	0.603729	0.0575016	0.0199305	0.0203732
238	CRI	Costa Rica	2020	0.27839	0.512673	0.0341325	0.376588	0.49031	0.538139	0.0570751	0.0197833	0.0196587
662	CIV	Cote d'Ivoire	1980	0.118571	0.22608	0.00681479	0.119668	0.0330952	0.621504	0.00419888	0.0150644	0.00128482
662	CIV	Cote d'Ivoire	1981	0.120526	0.229697	0.00703521	0.123539	0.0341657	0.627254	0.00433469	0.0155516	0.00132638
662	CIV	Cote d'Ivoire	1982	0.119425	0.227658	0.00691224	0.12138	0.0335685	0.623966	0.00425893	0.0152798	0.00130319
662	CIV	Cote d'Ivoire	1983	0.121225	0.231261	0.00684527	0.125263	0.0346424	0.629629	0.00411792	0.0152798	0.00126005
662	CIV	Cote d'Ivoire	1984	0.11573	0.213702	0.0136113	0.108134	0.0299054	0.598168	0.0230399	0.0140332	0.00126005
662	CIV	Cote d'Ivoire	1985	0.114941	0.205897	0.0198672	0.100908	0.0279068	0.583354	0.0393071	0.0134581	0.0021497
662	CIV	Cote d'Ivoire	1986	0.115726	0.203299	0.0240056	0.0985466	0.0272539	0.578328	0.0501546	0.012971	0.00274295
662	CIV	Cote d'Ivoire	1987	0.129845	0.216012	0.0390252	0.1111	0.0307255	0.600778	0.0884718	0.0125043	0.00483851
662	CIV	Cote d'Ivoire	1988	0.1348	0.215934	0.0488371	0.111023	0.0307043	0.600641	0.113624	0.0120503	0.00621408
662	CIV	Cote d'Ivoire	1989	0.141187	0.207769	0.0695474	0.103379	0.0285902	0.585323	0.166303	0.0116	0.00909507
662	CIV	Cote d'Ivoire	1990	0.151128	0.211093	0.0857478	0.10656	0.02947	0.591411	0.207588	0.0111519	0.0113529
662	CIV	Cote d'Ivoire	1991	0.159927	0.209352	0.104771	0.104912	0.0290143	0.588181	0.25557	0.0107419	0.0144842
662	CIV	Cote d'Ivoire	1992	0.153449	0.195061	0.10634	0.0927413	0.0256484	0.558779	0.258284	0.0103325	0.0166171
662	CIV	Cote d'Ivoire	1993	0.137907	0.162512	0.108362	0.0827847	0.0205574	0.457603	0.261718	0.00993223	0.019316
662	CIV	Cote d'Ivoire	1994	0.253594	0.168653	0.329449	0.0688755	0.0224089	0.501782	0.257537	0.00955018	0.726843
662	CIV	Cote d'Ivoire	1995	0.17819	0.162315	0.18768	0.0697061	0.0209948	0.478124	0.256265	0.00919113	0.278518
662	CIV	Cote d'Ivoire	1996	0.203254	0.180996	0.218229	0.0662909	0.0246506	0.550338	0.255183	0.00890087	0.377129
662	CIV	Cote d'Ivoire	1997	0.194823	0.166272	0.216393	0.0613239	0.023802	0.502915	0.25057	0.00862236	0.377129
662	CIV	Cote d'Ivoire	1998	0.124377	0.130173	0.114124	0.0662728	0.0226834	0.356217	0.283631	0.00835868	0.0128627
662	CIV	Cote d'Ivoire	1999	0.145502	0.158459	0.127331	0.0659006	0.0227532	0.466614	0.26956	0.00811228	0.0719767
662	CIV	Cote d'Ivoire	2000	0.140099	0.144204	0.130973	0.0653464	0.0222692	0.412979	0.261615	0.00788369	0.093328
662	CIV	Cote d'Ivoire	2001	0.121225	0.134595	0.103512	0.0589958	0.0214252	0.387749	0.257866	0.00772753	0.0107857
662	CIV	Cote d'Ivoire	2002	0.106882	0.119955	0.0899785	0.060368	0.0204802	0.330146	0.217564	0.00758025	0.0164212
662	CIV	Cote d'Ivoire	2003	0.106975	0.105278	0.10484	0.0575311	0.0192651	0.279934	0.255465	0.00743696	0.0181851
662	CIV	Cote d'Ivoire	2004	0.115476	0.125047	0.101768	0.0632698	0.020881	0.34437	0.23787	0.00729188	0.0297352
662	CIV	Cote d'Ivoire	2005	0.10978	0.118138	0.0974887	0.0641299	0.0220681	0.314098	0.236039	0.00714082	0.0185017
662	CIV	Cote d'Ivoire	2006	0.131341	0.143161	0.114816	0.0676295	0.0238948	0.402366	0.270869	0.00698842	0.0317975
662	CIV	Cote d'Ivoire	2007	0.149676	0.151297	0.142692	0.0725275	0.027565	0.419591	0.350753	0.00682836	0.0244283
662	CIV	Cote d'Ivoire	2008	0.150264	0.155115	0.140029	0.0722283	0.036916	0.419298	0.321904	0.00666217	0.0508286
662	CIV	Cote d'Ivoire	2009	0.147137	0.153788	0.135214	0.0715584	0.0409381	0.408546	0.311275	0.00649214	0.0484933
662	CIV	Cote d'Ivoire	2010	0.159161	0.174548	0.138071	0.0750128	0.0647724	0.443542	0.326738	0.00632026	0.0391463
662	CIV	Cote d'Ivoire	2011	0.139943	0.14899	0.125882	0.0737405	0.068421	0.340299	0.308215	0.00614879	0.0228867
662	CIV	Cote d'Ivoire	2012	0.150955	0.170743	0.125759	0.0741328	0.0702123	0.421149	0.308035	0.00597764	0.0228867
662	CIV	Cote d'Ivoire	2013	0.164991	0.178634	0.145436	0.0760345	0.0749786	0.440639	0.347269	0.0058075	0.0383684
662	CIV	Cote d'Ivoire	2014	0.16951	0.19276	0.140186	0.0735354	0.0815456	0.488743	0.33048	0.00563896	0.0420556
662	CIV	Cote d'Ivoire	2015	0.172984	0.199617	0.140152	0.0773662	0.0854118	0.502473	0.322626	0.00547305	0.0515612
662	CIV	Cote d'Ivoire	2016	0.178887	0.208316	0.143049	0.0807401	0.0871185	0.527733	0.319151	0.00532043	0.0650958
662	CIV	Cote d'Ivoire	2017	0.181345	0.213011	0.143181	0.0841212	0.090081	0.53533	0.319499	0.00532043	0.0650958
662	CIV	Cote d'Ivoire	2018	0.162292	0.213311	0.105459	0.0840358	0.0876183	0.540753	0.219878	0.00532043	0.0650958
662	CIV	Cote d'Ivoire	2019	0.14529	0.212528	0.0728461	0.0837376	0.0832107	0.545581	0.168775	0.00532043	0.022979
662	CIV	Cote d'Ivoire	2020	0.141673	0.21751	0.0607606	0.0865575	0.08766	0.552752	0.136858	0.00532043	0.022979
960	HRV	Croatia	1980	0	0	0	0	0	0	0	0	0
960	HRV	Croatia	1981	0	0	0	0	0	0	0	0	0
960	HRV	Croatia	1982	0	0	0	0	0	0	0	0	0
960	HRV	Croatia	1983	0	0	0	0	0	0	0	0	0
960	HRV	Croatia	1984	0	0	0	0	0	0	0	0	0
960	HRV	Croatia	1985	0	0	0	0	0	0	0	0	0
960	HRV	Croatia	1986	0	0	0	0	0	0	0	0	0
960	HRV	Croatia	1987	0	0	0	0	0	0	0	0	0
960	HRV	Croatia	1988	0	0	0	0	0	0	0	0	0
960	HRV	Croatia	1989	0	0	0	0	0	0	0	0	0
960	HRV	Croatia	1990	0	0	0	0	0	0	0	0	0
960	HRV	Croatia	1991	0	0	0	0	0	0	0	0	0
960	HRV	Croatia	1992	0.24171	0.353322	0.121437	0.183239	0.395244	0.403483	0.0292912	0.309587	0.0358367
960	HRV	Croatia	1993	0.247691	0.36507	0.121437	0.183239	0.395244	0.449123	0.0292912	0.309587	0.0358367
960	HRV	Croatia	1994	0.211217	0.307427	0.107439	0.162118	0.349685	0.336898	0.0259149	0.273902	0.0317059
960	HRV	Croatia	1995	0.263471	0.28586	0.231641	0.135963	0.342027	0.309947	0.0259149	0.273902	0.426136
960	HRV	Croatia	1996	0.232126	0.327115	0.128821	0.13247	0.350243	0.462361	0.0472199	0.273902	0.0739875
960	HRV	Croatia	1997	0.255288	0.351643	0.149787	0.145329	0.370828	0.501593	0.0794289	0.304568	0.0706753
960	HRV	Croatia	1998	0.25267	0.350608	0.145679	0.156752	0.380661	0.461905	0.0710557	0.329696	0.0421659
960	HRV	Croatia	1999	0.26632	0.366584	0.156513	0.153309	0.387014	0.519149	0.0822099	0.358535	0.0338549
960	HRV	Croatia	2000	0.298925	0.382864	0.204275	0.151397	0.402827	0.559183	0.111559	0.422635	0.0851039
960	HRV	Croatia	2001	0.316745	0.430349	0.191793	0.168467	0.490467	0.568428	0.111996	0.421842	0.0457437
960	HRV	Croatia	2002	0.343002	0.452175	0.22154	0.187729	0.510876	0.586679	0.161749	0.476956	0.0243791
960	HRV	Croatia	2003	0.360531	0.474307	0.233837	0.196179	0.536207	0.616097	0.145141	0.510146	0.0496772
960	HRV	Croatia	2004	0.396821	0.510915	0.268508	0.211608	0.600079	0.625578	0.166641	0.590402	0.0523748
960	HRV	Croatia	2005	0.402223	0.538175	0.251859	0.235738	0.638869	0.626021	0.162156	0.524044	0.0723258
960	HRV	Croatia	2006	0.467184	0.570408	0.34722	0.271003	0.678792	0.625142	0.251089	0.709428	0.0798426
960	HRV	Croatia	2007	0.520107	0.617318	0.40426	0.309673	0.743572	0.633999	0.398513	0.715933	0.0770982
960	HRV	Croatia	2008	0.467162	0.628089	0.289496	0.269571	0.805833	0.63929	0.200029	0.524012	0.14634
960	HRV	Croatia	2009	0.474462	0.650288	0.281636	0.29242	0.853262	0.607786	0.224221	0.548119	0.0677904
960	HRV	Croatia	2010	0.480146	0.666484	0.276603	0.30678	0.871498	0.616053	0.225202	0.548119	0.0506288
960	HRV	Croatia	2011	0.477831	0.678728	0.259813	0.308847	0.892142	0.625632	0.200903	0.524318	0.0507129
960	HRV	Croatia	2012	0.491704	0.688055	0.277735	0.326744	0.901073	0.616809	0.227461	0.548899	0.0507129
960	HRV	Croatia	2013	0.485611	0.679383	0.274439	0.334704	0.889928	0.588345	0.239337	0.524544	0.0507129
960	HRV	Croatia	2014	0.485884	0.683529	0.270829	0.339678	0.881318	0.610473	0.229692	0.524679	0.0507129
960	HRV	Croatia	2015	0.478335	0.658669	0.280862	0.341707	0.877521	0.516826	0.255955	0.524954	0.0507129
960	HRV	Croatia	2016	0.492685	0.68727	0.280447	0.347275	0.86895	0.63289	0.233308	0.550456	0.0507129
960	HRV	Croatia	2017	0.492638	0.676296	0.291329	0.343738	0.863532	0.605268	0.217836	0.602775	0.0507129
960	HRV	Croatia	2018	0.481179	0.674788	0.27033	0.34564	0.838723	0.637671	0.168659	0.630612	0.0148739
960	HRV	Croatia	2019	0.480476	0.673272	0.270464	0.360496	0.819708	0.638553	0.176365	0.618781	0.0180563
960	HRV	Croatia	2020	0.478418	0.677134	0.26256	0.396657	0.805411	0.616579	0.181047	0.588538	0.0180563
423	CYP	Cyprus	1980	0.337481	0.516449	0.14642	0.207767	0.676108	0.526463	0.110015	0.239177	0.0896534
423	CYP	Cyprus	1981	0.334236	0.512672	0.143824	0.204082	0.672985	0.523214	0.108064	0.234935	0.0880635
423	CYP	Cyprus	1982	0.33263	0.510802	0.14254	0.202261	0.671441	0.521594	0.1071	0.232838	0.0872775
423	CYP	Cyprus	1983	0.332631	0.510803	0.142541	0.202262	0.671442	0.521595	0.1071	0.23284	0.0872781
423	CYP	Cyprus	1984	0.325207	0.502121	0.136641	0.19389	0.664346	0.513823	0.102667	0.223202	0.0836654
423	CYP	Cyprus	1985	0.331469	0.50942	0.141641	0.200985	0.67036	0.520183	0.106424	0.23137	0.086727
423	CYP	Cyprus	1986	0.336811	0.515631	0.145922	0.20706	0.675509	0.525477	0.109641	0.238363	0.0893483
423	CYP	Cyprus	1987	0.337698	0.516662	0.146633	0.208069	0.676364	0.526353	0.110175	0.239525	0.0897838
423	CYP	Cyprus	1988	0.382204	0.576574	0.17414	0.304155	0.709448	0.542044	0.130843	0.284456	0.106626
423	CYP	Cyprus	1989	0.375038	0.56006	0.17658	0.318867	0.712382	0.448219	0.132676	0.288442	0.10812
423	CYP	Cyprus	1990	0.384126	0.57226	0.18223	0.336788	0.719178	0.454086	0.136921	0.297671	0.111579
423	CYP	Cyprus	1991	0.385403	0.5743	0.182697	0.371145	0.71974	0.403234	0.137272	0.298434	0.111865
423	CYP	Cyprus	1992	0.404762	0.597564	0.197458	0.381923	0.737494	0.445788	0.148363	0.322547	0.120904
423	CYP	Cyprus	1993	0.445824	0.650554	0.22512	0.409599	0.770765	0.549444	0.169148	0.367733	0.137842
423	CYP	Cyprus	1994	0.44263	0.640347	0.229054	0.414971	0.741715	0.549303	0.179536	0.367733	0.137842
423	CYP	Cyprus	1995	0.415755	0.625955	0.190658	0.402616	0.744627	0.509324	0.143036	0.318626	0.109698
423	CYP	Cyprus	1996	0.441567	0.652599	0.214714	0.429392	0.780949	0.507044	0.167774	0.347977	0.12652
423	CYP	Cyprus	1997	0.492271	0.681684	0.28522	0.440165	0.795473	0.577623	0.233091	0.439445	0.178939
423	CYP	Cyprus	1998	0.531067	0.714348	0.328758	0.444028	0.81507	0.665256	0.279579	0.48687	0.213109
423	CYP	Cyprus	1999	0.521414	0.710782	0.313363	0.567898	0.796387	0.474099	0.264624	0.467422	0.201963
423	CYP	Cyprus	2000	0.525608	0.703789	0.328594	0.492403	0.804213	0.560947	0.278443	0.487402	0.213413
423	CYP	Cyprus	2001	0.527447	0.664975	0.371021	0.427992	0.778321	0.561872	0.280455	0.644702	0.185887
423	CYP	Cyprus	2002	0.504529	0.644712	0.346268	0.432857	0.770459	0.488107	0.325027	0.483633	0.217351
423	CYP	Cyprus	2003	0.554267	0.670253	0.418422	0.439353	0.778676	0.562658	0.346242	0.684549	0.216818
423	CYP	Cyprus	2004	0.583835	0.64911	0.497642	0.431207	0.745998	0.548853	0.428932	0.77785	0.274153
423	CYP	Cyprus	2005	0.565104	0.672092	0.437868	0.429722	0.753747	0.627683	0.372378	0.695232	0.236291
423	CYP	Cyprus	2006	0.631923	0.704582	0.536622	0.430967	0.786119	0.697696	0.471861	0.882114	0.240372
423	CYP	Cyprus	2007	0.675049	0.700102	0.625809	0.435566	0.781761	0.679833	0.542011	1	0.319459
423	CYP	Cyprus	2008	0.592364	0.654739	0.508764	0.41737	0.793787	0.514142	0.398143	0.84596	0.277287
423	CYP	Cyprus	2009	0.652815	0.689929	0.59231	0.432127	0.810082	0.598769	0.543143	1	0.211714
423	CYP	Cyprus	2010	0.60828	0.688911	0.505855	0.433801	0.818519	0.577892	0.503618	0.852955	0.134106
423	CYP	Cyprus	2011	0.566006	0.66427	0.447461	0.437498	0.810381	0.489544	0.450017	0.674632	0.194327
423	CYP	Cyprus	2012	0.553502	0.671163	0.416008	0.450689	0.783575	0.538919	0.451417	0.586596	0.182216
423	CYP	Cyprus	2013	0.489387	0.603316	0.357922	0.475156	0.677599	0.411288	0.429906	0.586048	0.0241744
423	CYP	Cyprus	2014	0.478336	0.600847	0.338687	0.471118	0.663707	0.431715	0.384794	0.586048	0.0173351
423	CYP	Cyprus	2015	0.466636	0.575684	0.340869	0.47738	0.635047	0.371322	0.355068	0.586048	0.0600129
423	CYP	Cyprus	2016	0.466122	0.588988	0.326555	0.47344	0.609302	0.472673	0.335187	0.584787	0.0397413
423	CYP	Cyprus	2017	0.549025	0.581725	0.496654	0.413659	0.71536	0.367827	0.441443	1	0.0302327
423	CYP	Cyprus	2018	0.533851	0.58166	0.466914	0.44097	0.663212	0.408758	0.421616	0.939829	0.0207732
423	CYP	Cyprus	2019	0.532619	0.573559	0.472595	0.42137	0.584093	0.542529	0.440471	0.939829	0.016138
423	CYP	Cyprus	2020	0.494564	0.55996	0.411447	0.459674	0.528774	0.517678	0.454697	0.737689	0.0102497
935	CZE	Czech Republic	1980	0	0	0	0	0	0	0	0	0
935	CZE	Czech Republic	1981	0	0	0	0	0	0	0	0	0
935	CZE	Czech Republic	1982	0	0	0	0	0	0	0	0	0
935	CZE	Czech Republic	1983	0	0	0	0	0	0	0	0	0
935	CZE	Czech Republic	1984	0	0	0	0	0	0	0	0	0
935	CZE	Czech Republic	1985	0	0	0	0	0	0	0	0	0
935	CZE	Czech Republic	1986	0	0	0	0	0	0	0	0	0
935	CZE	Czech Republic	1987	0	0	0	0	0	0	0	0	0
935	CZE	Czech Republic	1988	0	0	0	0	0	0	0	0	0
935	CZE	Czech Republic	1989	0	0	0	0	0	0	0	0	0
935	CZE	Czech Republic	1990	0.262868	0.445627	0.0706904	0.244398	0.35573	0.725159	0.0349444	0.0193885	0.16277
935	CZE	Czech Republic	1991	0.273505	0.462905	0.0743051	0.256895	0.37392	0.740839	0.0367312	0.0203799	0.171093
935	CZE	Czech Republic	1992	0.282546	0.465467	0.0895015	0.309433	0.450392	0.534527	0.0442432	0.0245479	0.206084
935	CZE	Czech Republic	1993	0.234348	0.387161	0.0731383	0.252861	0.368049	0.463192	0.0361544	0.0200599	0.168407
935	CZE	Czech Republic	1994	0.312439	0.465139	0.148545	0.277035	0.423694	0.632418	0.067424	0.0795095	0.309865
935	CZE	Czech Republic	1995	0.32998	0.448701	0.199437	0.257238	0.406908	0.629943	0.0864961	0.157935	0.368855
935	CZE	Czech Republic	1996	0.346552	0.415756	0.264931	0.262691	0.397914	0.507811	0.135646	0.1278	0.548365
935	CZE	Czech Republic	1997	0.377165	0.437998	0.302819	0.269731	0.432977	0.523758	0.141756	0.137134	0.651856
935	CZE	Czech Republic	1998	0.326577	0.39819	0.243263	0.253769	0.393068	0.462692	0.136134	0.048812	0.559233
935	CZE	Czech Republic	1999	0.314515	0.408902	0.208859	0.244129	0.386762	0.531077	0.128917	0.0486407	0.458828
935	CZE	Czech Republic	2000	0.366413	0.379712	0.339986	0.215488	0.360465	0.509845	0.156461	0.0485334	0.842238
935	CZE	Czech Republic	2001	0.306167	0.392671	0.208692	0.202231	0.341307	0.614531	0.108669	0.00968619	0.52223
935	CZE	Czech Republic	2002	0.328194	0.36614	0.27849	0.197292	0.356943	0.49364	0.118262	0.0289748	0.712752
935	CZE	Czech Republic	2003	0.350877	0.407574	0.281609	0.215714	0.39276	0.563726	0.130778	0.0384891	0.697937
935	CZE	Czech Republic	2004	0.386302	0.418236	0.340527	0.216777	0.377554	0.628773	0.171323	0.0479348	0.826692
935	CZE	Czech Republic	2005	0.428652	0.438291	0.403655	0.220668	0.394147	0.672398	0.210213	0.0286496	1
935	CZE	Czech Republic	2006	0.404766	0.454287	0.340742	0.236431	0.413374	0.675865	0.193838	0.0476621	0.800578
935	CZE	Czech Republic	2007	0.399992	0.466929	0.318724	0.24461	0.412477	0.71271	0.230744	0.0569192	0.676866
935	CZE	Czech Republic	2008	0.431024	0.474597	0.372008	0.249129	0.427015	0.710588	0.14862	0.0282777	0.973942
935	CZE	Czech Republic	2009	0.4437	0.483852	0.387651	0.262138	0.433387	0.713992	0.166136	0.0564358	0.973942
935	CZE	Czech Republic	2010	0.443863	0.491887	0.379935	0.27608	0.4398	0.711018	0.169544	0.0282898	0.973942
935	CZE	Czech Republic	2011	0.447628	0.497923	0.381294	0.275028	0.456903	0.707649	0.164955	0.0379677	0.973942
935	CZE	Czech Republic	2012	0.458289	0.508845	0.391312	0.278706	0.471526	0.719447	0.183063	0.0478467	0.973942
935	CZE	Czech Republic	2013	0.471338	0.51959	0.406199	0.286647	0.491586	0.714291	0.213805	0.0579923	0.973942
935	CZE	Czech Republic	2014	0.468316	0.521062	0.398791	0.286439	0.493078	0.717867	0.202011	0.048797	0.973942
935	CZE	Czech Republic	2015	0.471487	0.517362	0.408719	0.27992	0.492722	0.715062	0.211225	0.0689204	0.973942
935	CZE	Czech Republic	2016	0.46489	0.515026	0.398097	0.275281	0.485664	0.725595	0.207887	0.0396744	0.973942
935	CZE	Czech Republic	2017	0.465398	0.518469	0.395652	0.276957	0.486922	0.734044	0.201186	0.0399637	0.973942
935	CZE	Czech Republic	2018	0.463618	0.522493	0.388131	0.273019	0.493181	0.745846	0.172616	0.050267	0.973942
935	CZE	Czech Republic	2019	0.461999	0.523608	0.383837	0.271694	0.489259	0.758964	0.169636	0.0403762	0.973942
935	CZE	Czech Republic	2020	0.452104	0.507369	0.380639	0.287888	0.460018	0.71749	0.161074	0.0405137	0.973942
128	DNK	Denmark	1980	0.259392	0.482332	0.0271573	0.371474	0.456861	0.484789	0.0262236	0.0418833	0.0121497
128	DNK	Denmark	1981	0.248932	0.466173	0.0227725	0.357147	0.439241	0.475582	0.0330506	0.0208536	0.0113847
128	DNK	Denmark	1982	0.248585	0.45902	0.0292434	0.350839	0.431483	0.471382	0.0318161	0.0415134	0.0124253
128	DNK	Denmark	1983	0.270243	0.490652	0.0401517	0.379329	0.466522	0.487737	0.0548008	0.041298	0.0196468
128	DNK	Denmark	1984	0.316205	0.533827	0.0872528	0.41912	0.51546	0.506681	0.0526358	0.184874	0.0259331
128	DNK	Denmark	1985	0.376198	0.571228	0.167688	0.454145	0.558536	0.521012	0.098792	0.286009	0.123101
128	DNK	Denmark	1986	0.434959	0.671669	0.182664	0.539228	0.68846	0.550813	0.103309	0.304769	0.146166
128	DNK	Denmark	1987	0.502285	0.795218	0.191355	0.659378	0.83302	0.586883	0.106431	0.34394	0.130204
128	DNK	Denmark	1988	0.529209	0.782479	0.256977	0.644529	0.821226	0.582104	0.129664	0.423729	0.229587
128	DNK	Denmark	1989	0.569578	0.811023	0.307726	0.668261	0.831734	0.635478	0.200349	0.301884	0.429568
128	DNK	Denmark	1990	0.540513	0.796619	0.26504	0.664576	0.812705	0.617532	0.167091	0.260701	0.37585
128	DNK	Denmark	1991	0.489756	0.747119	0.214844	0.642038	0.767577	0.538604	0.168375	0.2	0.27658
128	DNK	Denmark	1992	0.529356	0.75263	0.287115	0.642042	0.782595	0.534904	0.143153	0.159391	0.577687
128	DNK	Denmark	1993	0.545234	0.753419	0.317512	0.656162	0.749244	0.569943	0.189508	0.158789	0.61909
128	DNK	Denmark	1994	0.553247	0.732831	0.35384	0.608467	0.73704	0.590655	0.203983	0.197827	0.67738
128	DNK	Denmark	1995	0.5333	0.749014	0.298478	0.619359	0.751211	0.611499	0.193293	0.137848	0.575369
128	DNK	Denmark	1996	0.569567	0.775218	0.343509	0.646116	0.782386	0.616147	0.236477	0.215903	0.58713
128	DNK	Denmark	1997	0.59617	0.792763	0.378216	0.665566	0.79868	0.624326	0.32005	0.235082	0.577362
128	DNK	Denmark	1998	0.667727	0.832398	0.479133	0.733715	0.817739	0.631716	0.386547	0.215188	0.838099
128	DNK	Denmark	1999	0.652142	0.820696	0.460221	0.721565	0.817754	0.606688	0.365978	0.312616	0.703772
128	DNK	Denmark	2000	0.724582	0.819347	0.603855	0.726815	0.811124	0.603689	0.505591	0.312135	0.992516
128	DNK	Denmark	2001	0.721282	0.842637	0.574083	0.747575	0.835274	0.618854	0.423915	0.35051	0.957191
128	DNK	Denmark	2002	0.599448	0.806728	0.37069	0.764973	0.81499	0.483967	0.314138	0.272228	0.522825
128	DNK	Denmark	2003	0.621517	0.859401	0.361364	0.777272	0.812304	0.672377	0.354259	0.271945	0.445252
128	DNK	Denmark	2004	0.653914	0.837284	0.447115	0.806413	0.797497	0.562146	0.406741	0.368703	0.55614
128	DNK	Denmark	2005	0.661232	0.853168	0.445603	0.836321	0.802431	0.565257	0.452245	0.31013	0.55614
128	DNK	Denmark	2006	0.699222	0.926819	0.446573	0.949566	0.810221	0.647712	0.536906	0.212974	0.55614
128	DNK	Denmark	2007	0.709902	0.913058	0.48131	0.941884	0.81245	0.60346	0.612736	0.2318	0.55614
128	DNK	Denmark	2008	0.669961	0.859725	0.456191	0.852155	0.805072	0.559662	0.595908	0.173212	0.55614
128	DNK	Denmark	2009	0.728273	0.868834	0.561617	0.899109	0.789303	0.542358	0.647777	0.441309	0.55614
128	DNK	Denmark	2010	0.734781	0.858371	0.584864	0.912081	0.740909	0.560761	0.659574	0.5	0.55614
[truncated: 5,873 more rows]
